# Supplementary material for: 1-[2,6-Dichloro-4-(trifluoro­meth­yl)phen­yl]-5-iodo-4-trifluoro­methyl­sulfinyl-1H-pyrazole-3-carbonitrile
Source: Acta Crystallogr Sect E Struct Rep Online. 2009 Jul 4;65(Pt 8):o1774. doi: 10.1107/S1600536809025082 (PMC2977169; doi:10.1107/S1600536809025082)
Supplement: Supplementary file 2 [file e-65-o1774-Isup2.hkl]

# 
# h,k,l, Fc-squared, Fo-squared, sigma(Fo-squared) and status flag 
# 
data_I
_shelx_title ' 112708b in P2(1)/c' 
_shelx_refln_list_code          4 
_shelx_F_calc_maximum      257.16 
_exptl_crystal_F_000      1040.00 
_reflns_d_resolution_high  0.8377 
 
loop_ 
 _symmetry_equiv_pos_as_xyz 
 'x, y, z' 
 '-x, y+1/2, -z+1/2' 
 '-x, -y, -z' 
 'x, -y-1/2, z-1/2' 
 
_cell_length_a     9.5879 
_cell_length_b    13.7798 
_cell_length_c    14.3145 
_cell_angle_alpha  90.000 
_cell_angle_beta  107.400 
_cell_angle_gamma  90.000 
 
_shelx_F_squared_multiplier     1.000 
 
loop_ 
 _refln_index_h 
 _refln_index_k 
 _refln_index_l 
 _refln_F_squared_calc 
 _refln_F_squared_meas 
 _refln_F_squared_sigma 
 _refln_observed_status 
   1   0   0    16698.08    19648.38    923.32 o 
   2   0   0    12627.58    14271.20     67.14 o 
   3   0   0    43813.60    51686.59    406.60 o 
   4   0   0      436.08      530.48     33.60 o 
   6   0   0    25708.41    23468.84    804.52 o 
   7   0   0     1986.80     2017.05    114.41 o 
   8   0   0     4623.83     4213.26     94.55 o 
   9   0   0     1516.00     1465.84     37.92 o 
  10   0   0      688.49      878.44     62.70 o 
   1   1   0     3823.90     3716.73    348.73 o 
   2   1   0    27199.59    26348.30    997.83 o 
   3   1   0      709.50      805.23     44.32 o 
   4   1   0    10575.51    10926.10    287.80 o 
   5   1   0    10926.48    12602.13    435.46 o 
   6   1   0     1133.43     1161.67     28.80 o 
   7   1   0     3978.59     4252.83     58.45 o 
   8   1   0     1157.92     1137.37     43.03 o 
   9   1   0     1565.60     1507.35    172.57 o 
  10   1   0     5261.82     5461.97    177.43 o 
   0   2   0      531.14      648.21     21.54 o 
   1   2   0     8829.93     9688.98     90.29 o 
   2   2   0    18134.89    19115.37    411.06 o 
   3   2   0    11369.62    10413.55    405.93 o 
   4   2   0     1523.07     1623.69     37.04 o 
   5   2   0     2332.62     2350.60    402.44 o 
   6   2   0     2665.74     2551.86     75.45 o 
   7   2   0      549.11      531.52     27.85 o 
   8   2   0     2929.86     2777.97     40.60 o 
   9   2   0      726.89      641.29     35.70 o 
  10   2   0       31.16       81.95     10.83 o 
   1   3   0      136.07      128.29      8.05 o 
   2   3   0       68.00      134.81     17.69 o 
   3   3   0      362.93      367.67     13.46 o 
   4   3   0     1591.83     1591.38     58.17 o 
   5   3   0      609.54      732.13     21.30 o 
   6   3   0     1077.49     1032.73     28.51 o 
   7   3   0      439.13      434.57     29.77 o 
   8   3   0     1064.97      975.09     29.76 o 
   9   3   0     2127.02     2057.53    117.99 o 
  10   3   0      253.13      269.97     16.23 o 
   0   4   0    30998.96    29734.23   1974.52 o 
   1   4   0     6799.05     7516.27    255.05 o 
   2   4   0      297.77      210.33     24.97 o 
   3   4   0     2886.20     2301.34     47.99 o 
   4   4   0     1666.33     1756.03    154.58 o 
   5   4   0     6832.43     7053.96     53.10 o 
   6   4   0     4592.28     4307.32    111.52 o 
   7   4   0     1875.30     1987.77     44.45 o 
   8   4   0     4877.57     5162.77     66.28 o 
   9   4   0     3585.42     3494.02     50.00 o 
  10   4   0       37.35       91.99     13.79 o 
   1   5   0    26060.96    22582.90   1990.57 o 
   2   5   0    12916.38    11822.69    840.63 o 
   3   5   0     2991.07     2758.67    366.52 o 
   4   5   0    10429.19     9928.25   1305.81 o 
   5   5   0    11666.85    11942.98    150.38 o 
   6   5   0     1606.07     1555.73     34.82 o 
   7   5   0     8739.42     9147.80    268.07 o 
   8   5   0      207.52      244.99     62.50 o 
   9   5   0     1325.54     1231.76     93.24 o 
  10   5   0     5890.04     4745.29     55.16 o 
   0   6   0    18404.17    18363.47    203.08 o 
   1   6   0     7869.89     7943.28    480.06 o 
   2   6   0    14861.59    12997.85    185.83 o 
   3   6   0    49207.84    41069.39    364.11 o 
   4   6   0     3439.11     3360.28     49.26 o 
   5   6   0     4229.27     4827.05     67.85 o 
   6   6   0     5770.21     5947.02    126.41 o 
   7   6   0        0.81       29.20     12.05 o 
   8   6   0     4058.08     4028.77     52.02 o 
   9   6   0     5024.35     5198.42    306.43 o 
  10   6   0       14.81       29.52      8.51 o 
   1   7   0    10418.75    10757.73   1428.05 o 
   2   7   0      947.59      921.98     55.70 o 
   3   7   0       95.97      145.10     20.10 o 
   4   7   0     3801.00     3934.46     57.21 o 
   5   7   0      508.29      574.54     59.37 o 
   6   7   0      297.94      342.04     20.28 o 
   7   7   0     4388.73     4224.18     73.72 o 
   8   7   0      880.01      802.64     28.35 o 
   9   7   0      286.09      357.12     45.81 o 
   0   8   0     5342.16     6178.91    323.91 o 
   1   8   0        8.49       26.58     11.13 o 
   2   8   0       68.48      101.09     10.29 o 
   3   8   0      198.99      181.72     12.25 o 
   4   8   0        1.28       36.48      9.82 o 
   5   8   0      307.19      361.63     19.21 o 
   6   8   0      489.95      540.96     23.04 o 
   7   8   0      307.82      274.12     51.50 o 
   8   8   0      274.90      219.98     13.31 o 
   9   8   0       62.45       62.67     15.14 o 
   1   9   0      916.43      964.09     64.94 o 
   2   9   0      155.11      123.21     11.28 o 
   3   9   0     1866.45     1882.43     26.96 o 
   4   9   0     4060.69     3937.69     41.45 o 
   5   9   0      302.92      395.63     21.61 o 
   6   9   0      939.14      898.12     25.63 o 
   7   9   0     2027.46     1953.88    141.99 o 
   8   9   0       22.00       26.26      7.90 o 
   0  10   0     5279.88     5845.48     77.86 o 
   1  10   0      609.62      691.26     39.83 o 
   2  10   0      323.87      310.57     15.79 o 
   3  10   0     2185.03     2227.32     36.81 o 
   4  10   0      164.18      226.71     12.15 o 
   5  10   0     3187.87     3238.75     39.29 o 
   6  10   0     5338.32     5245.91     83.35 o 
   7  10   0       23.50       22.17      9.19 o 
   8  10   0     2213.43     2102.26     97.24 o 
   1  11   0     7602.14     7913.22    101.44 o 
   2  11   0     2274.37     2415.99     57.56 o 
   3  11   0     3303.71     3346.70     49.85 o 
   4  11   0     9418.19    10062.44     71.79 o 
   5  11   0     1035.61     1071.69     68.61 o 
   6  11   0     1909.51     2011.56     27.82 o 
   7  11   0     7046.20     7143.03     77.27 o 
   8  11   0       99.23       54.50     10.50 o 
   0  12   0     2072.05     2080.20     46.21 o 
   1  12   0     1070.88     1080.21     24.30 o 
   2  12   0      578.95      587.56     16.35 o 
   3  12   0      102.18      113.65     14.01 o 
   4  12   0      329.51      304.35     14.06 o 
   5  12   0     1647.35     1632.81     61.85 o 
   6  12   0     2064.99     2278.40     45.98 o 
   7  12   0      878.92      902.67     25.07 o 
   1  13   0      137.68      153.33     10.96 o 
   2  13   0      534.12      509.37     20.38 o 
   3  13   0      280.04      283.62     10.19 o 
   4  13   0      465.94      480.22     22.67 o 
   5  13   0        4.21        8.30      6.67 o 
   6  13   0      729.42      725.84     15.71 o 
   0  14   0     2160.72     2152.59     42.33 o 
   1  14   0     1513.10     1466.70     29.77 o 
   2  14   0      331.24      296.63     12.69 o 
   3  14   0       46.38       58.16      6.36 o 
   4  14   0      588.42      513.88     13.79 o 
   5  14   0     1874.53     1692.02    157.58 o 
   1  15   0      222.14      233.10     10.16 o 
   2  15   0      332.66      330.58     17.24 o 
   3  15   0        4.41        3.06      7.06 o 
   4  15   0      779.28      853.65     20.75 o 
   0  16   0     2785.27     2622.33     35.35 o 
   1  16   0      204.26      182.94     13.40 o 
 -10   1   1     2421.89     2329.59     88.67 o 
  -9   1   1     3419.80     3139.88    116.72 o 
  -8   1   1       58.46      111.16     16.49 o 
  -7   1   1     2878.71     3006.14     32.30 o 
  -6   1   1      949.83      951.13     26.13 o 
  -5   1   1      244.40      383.00     25.71 o 
  -4   1   1    13016.13    14049.49     85.63 o 
  -3   1   1     7840.68     7510.12    267.47 o 
  -2   1   1      972.65     1077.62     32.13 o 
  -1   1   1     5432.93     6061.23    405.73 o 
   0   1   1       34.48       38.68      3.50 o 
   1   1   1     1590.26     1628.57     56.17 o 
   2   1   1    34777.50    34696.88    142.20 o 
   3   1   1      251.96      358.38     13.71 o 
   4   1   1      641.45      761.95     22.81 o 
   5   1   1     3929.01     4016.41    151.81 o 
   6   1   1      208.16      265.36     15.42 o 
   7   1   1     3966.66     3860.28    122.91 o 
   8   1   1      384.63      390.60     22.85 o 
   9   1   1       69.52      116.69     25.85 o 
  10   1   1     1034.26     1033.08     34.48 o 
 -10   2   1      401.63      474.05     15.40 o 
  -9   2   1     7603.71     7129.07    317.21 o 
  -8   2   1     9340.11     9169.42    104.37 o 
  -7   2   1     6123.14     6006.32     60.13 o 
  -6   2   1     9550.11     9959.99    237.80 o 
  -5   2   1    12275.55    13187.21    259.72 o 
  -4   2   1     2757.24     2920.91     57.63 o 
  -3   2   1    54256.72    51293.34    796.82 o 
  -2   2   1    33462.41    37597.42   1529.19 o 
  -1   2   1    23349.61    23011.00    995.48 o 
   0   2   1    38816.18    32052.26   1356.07 o 
   1   2   1     3128.53     3009.35    704.35 o 
   2   2   1     1057.64      874.00    108.27 o 
   3   2   1    23378.97    22386.28    135.29 o 
   4   2   1     7427.83     7269.48    116.57 o 
   5   2   1     4080.32     4150.35     42.46 o 
   6   2   1    10176.30     9703.30     87.44 o 
   7   2   1      162.38      236.77     13.21 o 
   8   2   1     3362.11     3303.62    186.28 o 
   9   2   1     5970.26     5667.40    109.46 o 
  10   2   1      197.23      139.46     15.19 o 
 -10   3   1     3609.77     3488.77     48.11 o 
  -9   3   1     3435.10     3096.66     54.29 o 
  -8   3   1       20.59       48.20     12.70 o 
  -7   3   1     8546.82     7798.82    158.67 o 
  -6   3   1     3042.36     2877.74     36.25 o 
  -5   3   1      166.54      326.82     26.68 o 
  -4   3   1    15054.68    13242.80    164.30 o 
  -3   3   1    21804.23    21028.46    111.77 o 
  -2   3   1      103.53      117.39     11.16 o 
  -1   3   1    16669.46    16821.49    803.01 o 
   0   3   1    21385.44    20036.11   1209.46 o 
   1   3   1     2551.27     2860.52     74.86 o 
   2   3   1     7449.81     6325.13    166.84 o 
   3   3   1     9893.67    10085.15    299.42 o 
   4   3   1    23246.58    23183.97    224.56 o 
   5   3   1     9790.64     9900.94     73.69 o 
   6   3   1        5.58       28.22      7.92 o 
   7   3   1    11073.71    11376.72    352.89 o 
   8   3   1     1302.04     1417.16     43.27 o 
   9   3   1     2751.80     2505.52    160.33 o 
  10   3   1     7735.89     7464.72    272.59 o 
 -10   4   1     1119.75     1153.02     28.31 o 
  -9   4   1     1429.83     1473.44     43.83 o 
  -8   4   1     4988.44     4909.36     63.64 o 
  -7   4   1      873.00      935.68     54.94 o 
  -6   4   1    11598.47    11057.05    238.70 o 
  -5   4   1    38501.98    39616.55    991.49 o 
  -4   4   1       94.47       80.03     19.69 o 
  -3   4   1    10400.84    11464.77    497.58 o 
  -2   4   1     2400.69     2361.77     60.72 o 
  -1   4   1     1221.40     1393.88     71.72 o 
   0   4   1    56161.11    49607.43   2091.80 o 
   1   4   1    12351.74     8967.96    179.19 o 
   2   4   1      438.44      334.11     34.24 o 
   3   4   1      229.06      337.97     45.56 o 
   4   4   1      763.05      797.18    101.02 o 
   5   4   1     4585.90     5041.64     59.82 o 
   6   4   1     1258.52     1148.95     58.75 o 
   7   4   1     1556.39     1655.98     56.26 o 
   8   4   1     1958.25     2020.90     65.63 o 
   9   4   1      476.59      535.46     34.91 o 
  10   4   1       18.62       25.29     18.71 o 
 -10   5   1       33.49       44.92     10.15 o 
  -9   5   1       47.87      105.75     18.16 o 
  -8   5   1       47.27      109.67     11.00 o 
  -7   5   1      546.77      627.57     26.23 o 
  -6   5   1     2692.35     2728.21     38.44 o 
  -5   5   1      657.95      760.55     24.94 o 
  -4   5   1     1677.40     1356.66    152.97 o 
  -3   5   1     6751.88     7277.53    247.52 o 
  -2   5   1     1879.11     1802.81    140.32 o 
  -1   5   1     2802.06     2165.10     58.52 o 
   0   5   1     9542.60     9847.03    291.62 o 
   1   5   1     8272.02     8746.30   1776.50 o 
   2   5   1      119.68      180.65     11.69 o 
   3   5   1     1152.94     1009.68    153.37 o 
   4   5   1       18.96       39.84     34.02 o 
   5   5   1     3865.80     4445.49    302.06 o 
   6   5   1       24.36       77.10     17.95 o 
   7   5   1      333.97      512.57     71.81 o 
   8   5   1      160.77      185.48     15.01 o 
   9   5   1      605.19      541.48     20.04 o 
  10   5   1     1116.16     1196.91     26.00 o 
 -10   6   1       60.91       70.59     10.52 o 
  -9   6   1       17.92       38.62      9.69 o 
  -8   6   1      336.36      344.90     17.73 o 
  -7   6   1      196.75      222.41     15.22 o 
  -6   6   1      191.12      270.66     18.06 o 
  -5   6   1     3642.96     3604.73    142.67 o 
  -4   6   1     1407.43     1340.84     30.18 o 
  -3   6   1      648.39      593.57     42.70 o 
  -2   6   1      398.39      378.30     72.68 o 
  -1   6   1        2.04       33.03      7.57 o 
   0   6   1    13459.32    14693.71    171.80 o 
   1   6   1    17558.80    16457.00    953.85 o 
   2   6   1       70.14       90.16     28.87 o 
   3   6   1     1617.09     1140.42     75.70 o 
   4   6   1    10256.50     9571.01    394.80 o 
   5   6   1     1737.30     1804.58    100.83 o 
   6   6   1     4442.80     5105.63    178.10 o 
   7   6   1     3548.38     3627.21     59.46 o 
   8   6   1      777.05      725.13     48.31 o 
   9   6   1     1196.80     1311.12    133.95 o 
 -10   7   1     2866.20     2684.30     35.68 o 
  -9   7   1     3545.34     3583.96    164.35 o 
  -8   7   1      493.50      409.74     21.25 o 
  -7   7   1     5863.65     5495.96    132.32 o 
  -6   7   1     3866.09     4012.79     92.43 o 
  -5   7   1     1681.65     1636.10     36.13 o 
  -4   7   1    10140.31     9597.77    136.52 o 
  -3   7   1      101.50      112.25     13.23 o 
  -2   7   1    14000.58    12993.12    178.76 o 
  -1   7   1     6501.71     6254.35    268.30 o 
   0   7   1      112.69       84.94     15.85 o 
   1   7   1     8100.78     8039.55     99.17 o 
   2   7   1     1273.74     1422.36    198.09 o 
   3   7   1      137.89      116.85     17.28 o 
   4   7   1    11348.73    10891.79    505.05 o 
   5   7   1     8080.02     8344.67    576.33 o 
   6   7   1     2828.86     2728.84    168.87 o 
   7   7   1      772.05      802.85     86.59 o 
   8   7   1      520.85      424.10     17.11 o 
   9   7   1      401.66      443.80     39.20 o 
  -9   8   1      109.77      108.14     16.21 o 
  -8   8   1     1052.92     1039.06     27.00 o 
  -7   8   1       42.23       88.51     40.99 o 
  -6   8   1     2972.71     2710.98    153.96 o 
  -5   8   1     5106.45     5323.27     63.11 o 
  -4   8   1     2567.74     2279.04     53.38 o 
  -3   8   1      928.57     1031.09     17.74 o 
  -2   8   1     5760.19     5403.96     44.78 o 
  -1   8   1     1179.51     1280.70     42.39 o 
   0   8   1    40324.97    40012.34    158.50 o 
   1   8   1     9204.46     9136.61     91.82 o 
   2   8   1       19.15       25.41     11.57 o 
   3   8   1    23574.50    21071.82    163.11 o 
   4   8   1     2067.97     1991.03     45.56 o 
   5   8   1     6135.69     6473.65    102.45 o 
   6   8   1    18446.07    18650.64   1107.09 o 
   7   8   1     3486.20     3275.51     80.37 o 
   8   8   1     1992.62     1734.54    376.73 o 
   9   8   1     5452.95     5588.59    173.57 o 
  -9   9   1     1699.38     1778.81    120.16 o 
  -8   9   1       47.95       36.64     22.76 o 
  -7   9   1     3548.08     3637.65     46.38 o 
  -6   9   1     1935.78     1971.14     39.82 o 
  -5   9   1     1340.08     1245.66     44.77 o 
  -4   9   1    10038.85    10383.11    252.26 o 
  -3   9   1     3003.32     3086.09     85.89 o 
  -2   9   1     6714.63     7240.30    265.30 o 
  -1   9   1     3969.92     3964.39     43.32 o 
   0   9   1      751.63      759.43     16.35 o 
   1   9   1     1750.66     1742.38     31.82 o 
   2   9   1     7526.28     7557.42     63.77 o 
   3   9   1      365.23      321.81     24.20 o 
   4   9   1     1014.66      983.90     25.07 o 
   5   9   1     5489.71     5509.14    169.63 o 
   6   9   1      712.65      797.45     32.98 o 
   7   9   1     4029.57     4178.26    146.92 o 
   8   9   1      494.27      424.53     67.17 o 
  -8  10   1      538.16      583.47     32.44 o 
  -7  10   1      232.91      204.31     13.08 o 
  -6  10   1        5.60       32.65      8.29 o 
  -5  10   1      299.74      287.33     17.78 o 
  -4  10   1        5.80       50.45      7.82 o 
  -3  10   1     4844.21     4902.55     91.18 o 
  -2  10   1     6421.69     6741.44     62.53 o 
  -1  10   1      800.98      926.25     23.91 o 
   0  10   1       28.48       48.32      9.75 o 
   1  10   1      223.87      281.86     14.26 o 
   2  10   1        7.10       14.92      8.99 o 
   3  10   1     1748.09     1861.09     48.43 o 
   4  10   1     2502.37     2550.85     49.05 o 
   5  10   1        4.05       29.83     12.64 o 
   6  10   1      209.24      227.45     13.00 o 
   7  10   1       18.66        9.32      8.98 o 
   8  10   1      994.76      954.01     25.04 o 
  -8  11   1       18.27       28.22      9.49 o 
  -7  11   1       11.96       33.36      8.66 o 
  -6  11   1       10.15       18.59      9.86 o 
  -5  11   1        3.00       10.63      8.47 o 
  -4  11   1      168.63      170.48      9.51 o 
  -3  11   1      115.42      157.36     15.93 o 
  -2  11   1      453.45      446.04     15.20 o 
  -1  11   1      325.62      346.07     12.41 o 
   0  11   1      111.06      126.57     18.97 o 
   1  11   1      541.19      574.04     19.43 o 
   2  11   1      426.32      454.32     15.95 o 
   3  11   1      210.70      248.35     13.74 o 
   4  11   1      250.33      247.08     14.76 o 
   5  11   1     3463.71     3559.56     51.11 o 
   6  11   1       41.92       59.38     10.59 o 
   7  11   1        5.09       -5.30      9.84 o 
  -7  12   1      188.12      207.69     14.62 o 
  -6  12   1      691.13      666.88     29.35 o 
  -5  12   1     2151.62     2364.53     57.30 o 
  -4  12   1       56.62       58.43     10.88 o 
  -3  12   1     2376.76     2479.87     39.89 o 
  -2  12   1     3348.32     3363.62     35.16 o 
  -1  12   1        2.78       31.08      8.87 o 
   0  12   1     4878.07     4818.90    194.05 o 
   1  12   1     1776.10     1909.35     45.94 o 
   2  12   1       82.13       99.07      9.26 o 
   3  12   1     4116.02     4557.93     96.78 o 
   4  12   1      628.13      657.77     27.28 o 
   5  12   1      201.41      241.80     14.65 o 
   6  12   1     1981.23     1949.11     39.77 o 
  -6  13   1      361.03      350.85     11.76 o 
  -5  13   1      697.86      686.33     55.61 o 
  -4  13   1     2723.32     2918.92    157.70 o 
  -3  13   1     1599.30     1449.46     19.96 o 
  -2  13   1     2964.90     2857.93     36.89 o 
  -1  13   1     2045.76     2107.86     31.57 o 
   0  13   1      138.39      130.89     10.14 o 
   1  13   1     5604.83     5697.16    164.96 o 
   2  13   1     4077.24     3951.10     95.29 o 
   3  13   1     1025.07      994.64     17.60 o 
   4  13   1     3745.70     3918.35     41.87 o 
   5  13   1     2838.18     2940.30     98.16 o 
   6  13   1      134.61      154.00     19.10 o 
  -5  14   1      630.01      600.96     38.85 o 
  -4  14   1       55.94       47.68      6.86 o 
  -3  14   1     2479.69     2130.69     28.06 o 
  -2  14   1      913.25      847.21     19.53 o 
  -1  14   1       36.10       46.22      9.43 o 
   0  14   1     3445.93     3380.23     29.24 o 
   1  14   1      878.73      874.27     39.00 o 
   2  14   1     1979.23     1984.70     28.91 o 
   3  14   1     6278.62     6134.73     48.30 o 
   4  14   1     3337.84     3154.80    251.92 o 
   5  14   1      661.94      661.28     18.77 o 
  -4  15   1      273.24      296.19     13.50 o 
  -3  15   1       86.29       79.90      9.84 o 
  -2  15   1     1040.58     1087.87     91.41 o 
  -1  15   1     1643.90     1613.74     23.41 o 
   0  15   1       33.03       47.69      6.27 o 
   1  15   1     1111.24     1134.35     33.56 o 
   2  15   1      892.17      741.58     29.50 o 
   3  15   1       32.57       39.15      7.83 o 
  -2  16   1      422.07      419.96     14.58 o 
  -1  16   1      253.27      246.86     12.20 o 
   1  16   1      330.03      360.68     14.66 o 
 -10   0   2     6054.71     6825.69    376.04 o 
  -9   0   2      588.25      481.67     26.56 o 
  -8   0   2     8080.72     8525.12     82.90 o 
  -7   0   2     3591.67     3770.91     43.10 o 
  -6   0   2      844.64      907.07     34.32 o 
  -5   0   2    23376.44    30582.52    220.78 o 
  -4   0   2    11977.82    13207.78    130.90 o 
  -3   0   2      105.04      111.93      9.11 o 
  -2   0   2    22371.59    23505.01    102.66 o 
  -1   0   2      335.61      390.24     15.15 o 
   0   0   2      705.30      688.15    104.64 o 
   1   0   2    13741.08    12579.96     56.86 o 
   2   0   2     5225.87     5425.11    139.39 o 
   3   0   2    28669.82    28419.20     89.54 o 
   4   0   2     2163.25     2084.85     67.03 o 
   5   0   2     3988.50     4327.98    260.92 o 
   6   0   2     7954.35     8525.38    444.43 o 
   7   0   2    18377.90    18112.68    177.58 o 
   8   0   2      945.38      876.50     35.06 o 
   9   0   2     9875.61    11001.29    141.32 o 
  10   0   2     3681.23     4034.94     62.93 o 
 -10   1   2      944.10      921.47     32.89 o 
  -9   1   2     4891.84     4721.58     61.52 o 
  -8   1   2     5758.51     5821.88    102.38 o 
  -7   1   2     4670.75     4577.71     55.63 o 
  -6   1   2    16262.06    16037.85     90.58 o 
  -5   1   2     4310.51     4519.47     57.03 o 
  -4   1   2     6654.80     7501.49    268.45 o 
  -3   1   2    13661.70    13785.26    531.08 o 
  -2   1   2      238.76      300.00     14.82 o 
  -1   1   2     8466.73     8588.20    249.10 o 
   0   1   2    18195.86    16465.68    233.03 o 
   1   1   2    14794.65    14070.37     77.26 o 
   2   1   2     4399.46     4320.79     45.53 o 
   3   1   2      367.66      364.85     13.73 o 
   4   1   2    19247.59    18548.20    646.67 o 
   5   1   2    28177.99    30168.66    965.82 o 
   6   1   2       83.78      133.44     11.29 o 
   7   1   2     2736.55     2793.19     52.32 o 
   8   1   2     1865.38     1935.16     33.72 o 
   9   1   2      341.90      307.40     20.54 o 
  10   1   2     2761.46     3100.00     51.55 o 
 -10   2   2      101.28      129.60     17.20 o 
  -9   2   2      313.56      309.28     13.83 o 
  -8   2   2      117.72      142.57     11.91 o 
  -7   2   2      326.42      400.15     12.78 o 
  -6   2   2        8.68      114.88      9.56 o 
  -5   2   2       51.22      209.70     21.62 o 
  -4   2   2       35.57       77.69     17.89 o 
  -3   2   2      776.35      736.29     20.93 o 
  -2   2   2     2876.69     2559.49     87.97 o 
  -1   2   2     4628.16     4266.28     91.19 o 
   0   2   2     1549.35     1438.86     28.45 o 
   1   2   2       43.22       71.26     10.29 o 
   2   2   2       72.83       86.33      5.67 o 
   3   2   2     2030.05     1829.05     34.14 o 
   4   2   2      928.24      792.10     40.59 o 
   5   2   2       26.54      143.04     12.88 o 
   6   2   2     1845.89     2106.07     41.40 o 
   7   2   2     1392.66     1457.19     29.18 o 
   8   2   2       69.39       74.96     12.96 o 
   9   2   2     1307.53      828.41     47.73 o 
  10   2   2     1248.69     1163.34     30.71 o 
 -10   3   2      445.96      445.24     18.19 o 
  -9   3   2      631.04      622.28     19.25 o 
  -8   3   2      781.59      751.92     26.05 o 
  -7   3   2      933.11      896.24     25.09 o 
  -6   3   2       44.93      105.54      9.46 o 
  -5   3   2     2184.06     2442.73     44.58 o 
  -4   3   2     1861.28     1900.14     39.44 o 
  -3   3   2      826.99      755.87     42.35 o 
  -2   3   2     4884.00     4009.24     46.40 o 
  -1   3   2     1881.63     1959.10     85.89 o 
   0   3   2     5003.37     4561.81     64.35 o 
   1   3   2      754.95      804.49     38.79 o 
   2   3   2     3641.43     3268.92    185.81 o 
   3   3   2      550.26      527.15     20.53 o 
   4   3   2      512.80      519.87     37.03 o 
   5   3   2     5957.27     6295.05    303.96 o 
   6   3   2     1719.69     1849.25     32.64 o 
   7   3   2     5676.35     5813.47    194.89 o 
   8   3   2      367.86      320.68     21.22 o 
   9   3   2      244.21      257.71     27.29 o 
  10   3   2      364.41      349.86     17.25 o 
 -10   4   2     1359.56     1521.27     32.92 o 
  -9   4   2        4.03       73.02     12.81 o 
  -8   4   2     2593.99     2598.11     59.25 o 
  -7   4   2     3952.70     3773.68     98.77 o 
  -6   4   2     3570.69     3666.45     46.47 o 
  -5   4   2    22497.38    23562.62    137.04 o 
  -4   4   2      950.28      784.91     26.26 o 
  -3   4   2     1450.87     1555.57     92.66 o 
  -2   4   2    24692.71    24963.15    812.90 o 
  -1   4   2      830.40      899.62     28.22 o 
   0   4   2    55008.33    48272.07    690.11 o 
   1   4   2    32081.20    20807.41    193.29 o 
   2   4   2      655.48      625.84     53.02 o 
   3   4   2    16039.09    16375.13    951.37 o 
   4   4   2     4764.20     4459.30    133.42 o 
   5   4   2      280.51      260.84     16.88 o 
   6   4   2     7429.36     7199.76    226.24 o 
   7   4   2     2008.15     2014.50     43.56 o 
   8   4   2      282.09      322.67     32.87 o 
   9   4   2     1350.91     1219.41    131.29 o 
  10   4   2     1046.30      977.48     24.01 o 
 -10   5   2     1979.99     1801.26    271.63 o 
  -9   5   2     9710.80     9110.50     82.24 o 
  -8   5   2     1568.03     1461.00     42.54 o 
  -7   5   2     3390.24     2940.85     46.84 o 
  -6   5   2     4964.41     4774.20    149.41 o 
  -5   5   2      437.61      446.26     15.54 o 
  -4   5   2     7874.53     8393.70    114.39 o 
  -3   5   2    34159.22    31921.89   1075.57 o 
  -2   5   2      931.49      857.61    130.18 o 
  -1   5   2     1436.69     1525.92     70.26 o 
   0   5   2    11200.06    10421.38     88.41 o 
   1   5   2      139.18      176.84     16.81 o 
   2   5   2    26132.63    17334.40    279.46 o 
   3   5   2     8951.36     7527.96   3659.20 o 
   4   5   2     2947.55     2635.01    414.12 o 
   5   5   2     4816.05     5559.64     62.67 o 
   6   5   2     2648.47     2665.40    191.09 o 
   7   5   2     6048.38     6027.48    107.01 o 
   8   5   2     2683.77     2717.68     45.25 o 
   9   5   2      333.22      329.25     23.85 o 
 -10   6   2     1871.07     1721.48    275.21 o 
  -9   6   2      234.70      225.77     12.85 o 
  -8   6   2     4253.81     3967.03     99.71 o 
  -7   6   2     7408.16     7269.42     58.56 o 
  -6   6   2      274.07      248.64     20.42 o 
  -5   6   2     4780.76     4347.93     44.36 o 
  -4   6   2     4200.92     3801.99     89.59 o 
  -3   6   2     2360.14     2599.92     45.43 o 
  -2   6   2    12473.70    12114.58   1286.72 o 
  -1   6   2      570.85      419.96     21.80 o 
   0   6   2     9922.84     9529.00    131.90 o 
   1   6   2     1855.18     1628.45     41.99 o 
   2   6   2       14.80       64.84     32.11 o 
   3   6   2     3209.89     2621.65     57.20 o 
   4   6   2     8106.94     8512.61   1197.90 o 
   5   6   2     1239.42     1370.09     41.03 o 
   6   6   2     9568.18     9812.59    452.10 o 
   7   6   2     3366.06     3253.17    154.75 o 
   8   6   2      831.67      851.46     57.30 o 
   9   6   2     4277.69     4131.38    266.28 o 
 -10   7   2      357.46      413.89     16.87 o 
  -9   7   2     2359.84     2755.60     48.11 o 
  -8   7   2     1624.01     1638.08     96.64 o 
  -7   7   2      708.61      642.27     23.76 o 
  -6   7   2     2458.38     2372.51     35.87 o 
  -5   7   2      321.69      356.53     18.75 o 
  -4   7   2     5225.29     4869.26     47.76 o 
  -3   7   2      169.76      225.33     23.79 o 
  -2   7   2      577.85      525.59     35.63 o 
  -1   7   2     4130.44     3834.48    126.77 o 
   0   7   2     2007.58     2114.69    107.48 o 
   1   7   2     1298.42     1098.54     63.62 o 
   2   7   2    10391.88     8931.07     92.49 o 
   3   7   2      703.51      572.19     28.69 o 
   4   7   2     3671.97     3486.74    130.79 o 
   5   7   2     2712.79     2831.69     46.55 o 
   6   7   2      265.52      272.64     17.68 o 
   7   7   2     1945.04     2220.83     49.51 o 
   8   7   2     2677.06     2691.22     49.62 o 
   9   7   2      119.82      153.25     16.87 o 
  -9   8   2      295.09      291.15     45.31 o 
  -8   8   2      864.96      847.48     29.53 o 
  -7   8   2       98.22      123.89     11.29 o 
  -6   8   2        0.39       25.85      8.50 o 
  -5   8   2      979.83      965.98     20.88 o 
  -4   8   2      103.34      145.49      9.99 o 
  -3   8   2       76.88       73.52      6.46 o 
  -2   8   2     5975.42     6307.48     99.17 o 
  -1   8   2       20.31       33.98     11.32 o 
   0   8   2      972.24     1047.65    112.50 o 
   1   8   2     1668.84     1562.73     38.85 o 
   2   8   2      817.25      815.73     30.74 o 
   3   8   2      368.40      341.12     24.29 o 
   4   8   2       89.60       78.62     11.38 o 
   5   8   2      390.42      410.50     21.03 o 
   6   8   2      295.14      333.76     42.27 o 
   7   8   2        9.28       44.73     27.67 o 
   8   8   2       67.23       87.31     14.99 o 
  -9   9   2     1059.51     1039.33     29.94 o 
  -8   9   2      249.62      217.02     12.94 o 
  -7   9   2     1250.43     1171.30     44.52 o 
  -6   9   2       50.54       48.58     13.71 o 
  -5   9   2     4720.46     4374.30     75.35 o 
  -4   9   2     6280.80     6482.89    114.01 o 
  -3   9   2     2405.75     2396.25     38.58 o 
  -2   9   2     1308.60     1298.77     23.50 o 
  -1   9   2     1593.22     1665.31     34.48 o 
   0   9   2     1865.92     1948.27     38.15 o 
   1   9   2     1242.04     1161.99     24.52 o 
   2   9   2     7480.12     7547.47     94.10 o 
   3   9   2     7886.69     7929.49    105.06 o 
   4   9   2      780.08      758.30     35.91 o 
   5   9   2     2255.09     2363.94    172.90 o 
   6   9   2      281.10      294.76     28.03 o 
   7   9   2      381.85      403.26     40.48 o 
   8   9   2     1370.00     1271.77     51.41 o 
  -8  10   2     1928.23     1937.92    112.73 o 
  -7  10   2     2490.08     2558.96    157.68 o 
  -6  10   2      824.32      775.48     37.93 o 
  -5  10   2    10259.67    10917.40     96.91 o 
  -4  10   2     7108.38     7269.06    146.13 o 
  -3  10   2    15816.96    16445.34    418.87 o 
  -2  10   2    18781.75    19462.32    104.01 o 
  -1  10   2     1335.89     1475.63     22.95 o 
   0  10   2    12884.82    12874.16    192.27 o 
   1  10   2    19613.11    21082.56   1288.71 o 
   2  10   2      806.10      757.27     23.47 o 
   3  10   2     4830.41     4973.39    138.36 o 
   4  10   2     4502.44     4841.99     78.31 o 
   5  10   2      910.09      896.18     67.45 o 
   6  10   2     1254.01     1286.77     91.41 o 
   7  10   2     2197.34     2057.47     42.74 o 
   8  10   2      578.73      620.08     19.42 o 
  -8  11   2       30.30       32.35     10.71 o 
  -7  11   2     3430.56     3152.82    274.36 o 
  -6  11   2     3618.13     3587.75    142.42 o 
  -5  11   2       74.80      101.64     13.92 o 
  -4  11   2     4049.30     3998.76     48.05 o 
  -3  11   2      957.05      958.67     22.58 o 
  -2  11   2      383.08      514.19     12.14 o 
  -1  11   2     8671.25     8909.80     54.26 o 
   0  11   2    14751.38    15312.99    312.03 o 
   1  11   2     1980.99     1938.72     32.43 o 
   2  11   2     2518.73     2557.84    213.51 o 
   3  11   2     4288.79     4598.57     46.55 o 
   4  11   2      296.40      306.69     57.38 o 
   5  11   2     4715.78     4873.07    117.97 o 
   6  11   2     2722.98     2609.65     94.21 o 
   7  11   2       68.46       81.98     11.62 o 
  -7  12   2      550.33      568.34     51.89 o 
  -6  12   2     1210.75     1124.05     65.66 o 
  -5  12   2     5640.27     5696.88    407.00 o 
  -4  12   2      403.04      423.29     72.15 o 
  -3  12   2     1080.53     1024.93     40.26 o 
  -2  12   2     3742.93     4026.31     47.87 o 
  -1  12   2      163.71      173.32      8.30 o 
   0  12   2     3266.30     3173.04     87.84 o 
   1  12   2     5911.17     5760.30    132.89 o 
   2  12   2      187.18      203.35      9.08 o 
   3  12   2     4421.94     4379.24     54.91 o 
   4  12   2     1538.71     1528.12     57.01 o 
   5  12   2      280.35      290.95     14.76 o 
   6  12   2     1124.79     1180.63     29.86 o 
  -6  13   2       33.44       53.96      6.60 o 
  -5  13   2        1.02       28.72      7.99 o 
  -4  13   2       31.48       16.86      7.17 o 
  -3  13   2      130.22      121.70      8.24 o 
  -2  13   2      397.07      426.79     11.39 o 
  -1  13   2       90.74       89.68      8.00 o 
   0  13   2      203.43      197.44     11.46 o 
   1  13   2       82.04      132.26     10.21 o 
   2  13   2       23.14       29.40      6.60 o 
   3  13   2      243.11      263.16     13.34 o 
   4  13   2      182.49      183.36     10.57 o 
   5  13   2      193.38      215.09     10.86 o 
  -5  14   2      554.14      443.48     52.52 o 
  -4  14   2       32.72       30.21      6.65 o 
  -3  14   2       16.47       35.44     11.68 o 
  -2  14   2       40.62       36.46      6.44 o 
  -1  14   2        2.72       11.79      5.43 o 
   0  14   2      255.51      219.84     11.49 o 
   1  14   2      995.95     1012.98     28.43 o 
   2  14   2      525.50      490.74     16.47 o 
   3  14   2       21.05       26.62      6.77 o 
   4  14   2      662.19      576.52     19.35 o 
  -4  15   2     1218.17     1245.35     25.11 o 
  -3  15   2     2066.39     1618.96    554.73 o 
  -2  15   2     1311.34     1244.61     29.40 o 
  -1  15   2     5601.36     5804.09     43.25 o 
   0  15   2     3940.56     3894.83     34.75 o 
   1  15   2       26.84       28.73      5.01 o 
   2  15   2     2132.18     2206.05     54.81 o 
   3  15   2       27.90       49.53      9.49 o 
  -2  16   2     2364.05     2614.57     33.57 o 
  -1  16   2      392.16      423.05     15.21 o 
   0  16   2     1244.22     1329.67     26.56 o 
 -11   1   3      196.45      245.47     27.09 o 
 -10   1   3      293.98      281.15     14.40 o 
  -9   1   3     2866.40     3042.87     53.01 o 
  -8   1   3     4208.85     4252.98     41.21 o 
  -7   1   3      461.01      439.05     14.84 o 
  -6   1   3     1516.02     1594.24     26.01 o 
  -5   1   3     2018.98     2485.77    160.32 o 
  -4   1   3     3050.58     3280.64    172.83 o 
  -3   1   3    13049.22    14410.30    693.67 o 
  -2   1   3    19701.88    20683.18    106.89 o 
  -1   1   3      262.93      256.58      8.21 o 
   0   1   3     1300.12     1355.52     48.88 o 
   1   1   3     1273.58     1221.00     45.01 o 
   2   1   3    34922.77    32488.29    407.90 o 
   3   1   3     1186.79     1036.97     26.80 o 
   4   1   3       73.39      153.63     23.25 o 
   5   1   3     2038.96     2037.18     27.40 o 
   6   1   3      732.79      816.71     20.41 o 
   7   1   3     1386.38     1401.20     53.48 o 
   8   1   3     2280.33     2114.34     76.06 o 
   9   1   3      961.19     1018.17    203.42 o 
  10   1   3      195.89      230.73     15.44 o 
 -11   2   3      371.74      344.17     15.25 o 
 -10   2   3     3355.57     3736.45     51.58 o 
  -9   2   3      329.02      416.26     14.70 o 
  -8   2   3     2383.47     2440.49     27.87 o 
  -7   2   3     7886.51     8125.00     52.96 o 
  -6   2   3       19.77       81.91      9.04 o 
  -5   2   3     8924.82     9524.77    546.79 o 
  -4   2   3    25677.00    25251.69    196.95 o 
  -3   2   3      327.33      327.03     15.66 o 
  -2   2   3    33268.70    29822.50    353.33 o 
  -1   2   3    18661.76    18780.65    311.41 o 
   0   2   3    23625.14    19052.22     67.26 o 
   1   2   3    58176.63    46638.45    940.46 o 
   2   2   3     7886.32     7806.69     55.51 o 
   3   2   3      678.45      647.77     32.71 o 
   4   2   3    17202.91    15257.63    178.94 o 
   5   2   3      946.67      958.24     74.23 o 
   6   2   3     8661.66     8916.07     90.01 o 
   7   2   3    21563.24    21079.93    525.72 o 
   8   2   3      239.66      236.79     14.32 o 
   9   2   3     1678.42     1563.37     61.43 o 
  10   2   3     3060.01     2802.16     40.44 o 
 -11   3   3     4044.52     4960.41    277.46 o 
 -10   3   3      146.10      121.43     11.02 o 
  -9   3   3     9657.17     9789.50     69.70 o 
  -8   3   3     2459.07     2515.50     35.03 o 
  -7   3   3     2848.70     2760.89     74.64 o 
  -6   3   3    14153.85    13995.47    207.08 o 
  -5   3   3       87.19      122.82     12.99 o 
  -4   3   3    17061.56    18817.73   2005.20 o 
  -3   3   3    18826.82    18945.79    305.46 o 
  -2   3   3     1296.70     1330.63     29.87 o 
  -1   3   3     8779.38     8808.25     66.31 o 
   0   3   3    66129.34    57335.21   2061.21 o 
   1   3   3     3815.53     2993.27    259.84 o 
   2   3   3    17504.85    15173.19    457.76 o 
   3   3   3    18132.50    17711.11    213.08 o 
   4   3   3       16.56       21.22     11.02 o 
   5   3   3    12330.41    13146.14    103.09 o 
   6   3   3    11571.95    12205.55    648.42 o 
   7   3   3      469.19      445.76     21.60 o 
   8   3   3     2986.62     3198.47     93.89 o 
   9   3   3     2206.41     2025.13     36.89 o 
 -10   4   3     2434.41     2445.40     40.14 o 
  -9   4   3      874.23      990.72     39.04 o 
  -8   4   3       79.05      105.83     13.55 o 
  -7   4   3     3863.94     3887.49     68.96 o 
  -6   4   3      354.48      422.98     24.13 o 
  -5   4   3      707.07      658.65     48.17 o 
  -4   4   3     4459.59     4889.90    223.96 o 
  -3   4   3      251.35      292.44     46.40 o 
  -2   4   3     8334.75     8225.87     89.52 o 
  -1   4   3     6454.04     6740.20    148.86 o 
   0   4   3     4028.20     3983.74     69.43 o 
   1   4   3    15271.77    14675.68    235.11 o 
   2   4   3    12467.16    13447.19   1485.32 o 
   3   4   3    11999.72    12049.41    557.65 o 
   4   4   3    24153.00    23526.88   1723.64 o 
   5   4   3     1205.52     1114.58     32.17 o 
   6   4   3     1117.34     1160.46     23.71 o 
   7   4   3     5536.80     5586.03     58.13 o 
   8   4   3       62.81       87.24     49.84 o 
   9   4   3     5281.68     4792.47    183.62 o 
 -10   5   3       28.36       67.09     10.13 o 
  -9   5   3      125.23      149.12     22.06 o 
  -8   5   3       77.14      116.06     11.47 o 
  -7   5   3     1801.20     1669.13     37.14 o 
  -6   5   3      224.68      218.86     12.95 o 
  -5   5   3      864.74      905.71     27.72 o 
  -4   5   3       18.26       51.41     12.21 o 
  -3   5   3      416.26      360.59     35.77 o 
  -2   5   3     8546.89     8324.98    568.04 o 
  -1   5   3    13586.61    13551.45    129.31 o 
   0   5   3     7707.50     7694.92     60.24 o 
   1   5   3     1664.27     1594.85    182.24 o 
   2   5   3       48.35       11.14     44.50 o 
   3   5   3        5.91       32.54     14.66 o 
   4   5   3      773.71      749.34     46.00 o 
   5   5   3      744.00      871.25     20.66 o 
   6   5   3      331.47      500.01     29.11 o 
   7   5   3      593.90      679.08     32.23 o 
   8   5   3       30.47       30.02     10.76 o 
   9   5   3        4.14       38.19     11.95 o 
 -10   6   3     1184.40     1195.27    150.30 o 
  -9   6   3       69.50       80.61     10.70 o 
  -8   6   3     2323.65     2149.03     48.68 o 
  -7   6   3     3739.66     3507.23     41.77 o 
  -6   6   3      328.52      308.72     18.31 o 
  -5   6   3     2145.28     1949.64     58.22 o 
  -4   6   3     6600.18     6480.75    149.88 o 
  -3   6   3     1273.43     1522.92     57.30 o 
  -2   6   3      513.92      557.10     38.26 o 
  -1   6   3      287.94      221.57     19.13 o 
   0   6   3     2342.45     2413.08    128.67 o 
   1   6   3      372.06      431.97     44.68 o 
   2   6   3      177.76      134.23     49.91 o 
   3   6   3       53.88       41.80     12.03 o 
   4   6   3       40.97       93.81     14.68 o 
   5   6   3     2363.24     2501.20     42.39 o 
   6   6   3      124.30      184.53     26.68 o 
   7   6   3      880.40      806.33     38.70 o 
   8   6   3       29.34       52.71     10.54 o 
   9   6   3      480.40      472.81     12.92 o 
 -10   7   3       10.44       18.02      8.46 o 
  -9   7   3     2145.74     2073.03     29.43 o 
  -8   7   3      219.97      227.26     17.04 o 
  -7   7   3     1032.23      949.39     23.31 o 
  -6   7   3     5547.08     5126.56     51.29 o 
  -5   7   3    10803.17     9926.79    191.79 o 
  -4   7   3      201.69      227.44     10.13 o 
  -3   7   3    11008.12    10231.24    258.74 o 
  -2   7   3     3838.91     3699.95     49.79 o 
  -1   7   3     1578.91     1581.29     59.29 o 
   0   7   3    32675.67    31046.79    291.18 o 
   1   7   3     2404.83     2655.64    413.66 o 
   2   7   3      530.66      445.95     23.69 o 
   3   7   3     4536.06     3996.36     71.68 o 
   4   7   3     3485.62     3665.97    125.93 o 
   5   7   3    14993.05    17374.46    217.83 o 
   6   7   3     1902.97     1791.49     47.83 o 
   7   7   3      262.80      332.37     22.96 o 
   8   7   3     2594.15     2430.25    169.61 o 
  -9   8   3      114.05      124.92     11.76 o 
  -8   8   3     3899.83     4030.89    136.52 o 
  -7   8   3     9194.02     9356.89    131.76 o 
  -6   8   3      128.79      123.75     13.63 o 
  -5   8   3    20770.41    20236.09     99.31 o 
  -4   8   3     4036.21     3909.53     40.22 o 
  -3   8   3      440.69      391.55     16.23 o 
  -2   8   3    12664.59    13063.76     72.89 o 
  -1   8   3     3768.99     3587.35     36.49 o 
   0   8   3      356.21      354.09     18.17 o 
   1   8   3    11923.19    12188.32    744.28 o 
   2   8   3      988.16      904.81     33.83 o 
   3   8   3     2745.59     2583.62     60.27 o 
   4   8   3     1751.82     2317.27     70.10 o 
   5   8   3     1657.89     1646.50     40.68 o 
   6   8   3      672.69      678.36     31.63 o 
   7   8   3     2749.43     2867.47    174.92 o 
   8   8   3      101.16      154.26     13.91 o 
  -9   9   3     3055.09     2856.58     34.35 o 
  -8   9   3     4192.74     4319.89     47.12 o 
  -7   9   3     1163.10     1258.79     46.31 o 
  -6   9   3     2419.43     2299.20    121.35 o 
  -5   9   3     2156.15     2107.91     69.71 o 
  -4   9   3      373.50      378.02     11.66 o 
  -3   9   3    10672.22    11134.96    397.83 o 
  -2   9   3     1858.62     1852.58     40.10 o 
  -1   9   3     6826.38     6853.99    139.03 o 
   0   9   3     9560.26     9884.33    214.45 o 
   1   9   3      678.02      688.41     29.47 o 
   2   9   3     7384.54     7431.12     94.76 o 
   3   9   3     9326.44    11025.01   1604.23 o 
   5   9   3     5322.61     6074.73    113.10 o 
   6   9   3     3310.17     3465.81     82.35 o 
   7   9   3      603.45      559.91     24.82 o 
   8   9   3     4376.86     4631.85     50.12 o 
  -8  10   3       24.41       26.75      7.31 o 
  -7  10   3      269.00      305.74     47.66 o 
  -6  10   3       59.25       70.07     10.54 o 
  -5  10   3       66.54       92.97      8.43 o 
  -4  10   3       56.26       46.41      8.68 o 
  -3  10   3       91.13      130.34      7.67 o 
  -2  10   3       69.82       82.80      6.69 o 
  -1  10   3       55.25       83.92      9.26 o 
   0  10   3     1599.78     1661.05     29.35 o 
   1  10   3     1172.47     1236.57     26.45 o 
   2  10   3      130.47      128.77     11.63 o 
   3  10   3      218.62      225.97     21.71 o 
   4  10   3       29.25       29.01     17.71 o 
   5  10   3        5.89       50.94     19.29 o 
   6  10   3      121.10      158.97     13.60 o 
   7  10   3      358.83      370.42     19.14 o 
  -8  11   3       71.74       67.18     16.74 o 
  -7  11   3      381.35      318.64     14.44 o 
  -6  11   3      161.22      162.94     12.83 o 
  -5  11   3      414.74      406.00     14.23 o 
  -4  11   3       44.56       65.28      7.18 o 
  -3  11   3      100.02       85.14     10.15 o 
  -2  11   3        0.59        7.00      6.06 o 
  -1  11   3      811.21      850.64     17.76 o 
   0  11   3       47.45       64.90      7.18 o 
   1  11   3      269.43      269.75     13.74 o 
   2  11   3       72.67      112.64     11.44 o 
   3  11   3      684.08      764.70     40.70 o 
   4  11   3      182.44      149.13     42.31 o 
   5  11   3      159.25      144.20     12.74 o 
   6  11   3       82.49       64.82      9.57 o 
   7  11   3       55.69       77.68     10.71 o 
  -7  12   3     1913.88     1858.33     36.40 o 
  -6  12   3        0.91       13.72     11.56 o 
  -5  12   3     1778.88     1869.62     50.13 o 
  -4  12   3     1696.89     1781.33     27.80 o 
  -3  12   3      278.86      266.26     11.94 o 
  -2  12   3     2279.46     2314.82     24.87 o 
  -1  12   3      389.32      374.28     14.18 o 
   0  12   3      522.73      514.18     13.86 o 
   1  12   3     2947.70     2931.29     48.54 o 
   2  12   3      521.85      563.80     34.48 o 
   3  12   3      379.27      429.47     17.32 o 
   4  12   3      702.81      694.75     22.04 o 
   5  12   3       20.18       35.07      8.49 o 
   6  12   3     1060.74     1152.09     28.02 o 
  -7  13   3      121.06      107.22      9.54 o 
  -6  13   3     2670.57     2466.57    184.05 o 
  -5  13   3      382.37      428.73     15.16 o 
  -4  13   3     1650.04     1740.88    111.28 o 
  -3  13   3     7380.57     7660.76    189.96 o 
  -2  13   3     2723.01     2823.58     68.93 o 
  -1  13   3       63.49       62.48      6.32 o 
   0  13   3     7945.75     8344.25     60.80 o 
   1  13   3      116.21      106.16     11.29 o 
   2  13   3     3148.95     3308.51     39.23 o 
   3  13   3     3588.00     3746.22     41.17 o 
   4  13   3       20.79       36.86      9.92 o 
   5  13   3     1484.59     1391.55     20.95 o 
  -5  14   3     2512.17     2332.00    169.55 o 
  -4  14   3     3986.74     3717.32    297.11 o 
  -3  14   3       41.84       47.64      7.64 o 
  -2  14   3     2267.54     2446.76     70.22 o 
  -1  14   3     1000.54      963.62    112.56 o 
   0  14   3      320.12      302.61     15.15 o 
   1  14   3      344.59      414.54     13.79 o 
   2  14   3      313.15      325.04     10.49 o 
   3  14   3       73.67       69.68      7.40 o 
   4  14   3      156.10      143.90     14.90 o 
  -4  15   3        5.16       12.03      6.64 o 
  -3  15   3      605.56      443.77    142.74 o 
  -2  15   3      779.97      816.74     24.02 o 
  -1  15   3       83.97       74.83      6.88 o 
   0  15   3     1967.60     1760.32    393.25 o 
   1  15   3      993.86      939.14    128.88 o 
   2  15   3      240.89      255.65     24.41 o 
  -2  16   3       26.52       33.44      6.90 o 
  -1  16   3       19.22       34.30      7.90 o 
   0  16   3      302.01      293.13     13.64 o 
 -11   0   4      168.14      231.02     19.70 o 
 -10   0   4     5434.03     6115.36    159.22 o 
  -9   0   4     2329.59     2680.80     49.72 o 
  -8   0   4     1186.49     1285.35     26.75 o 
  -7   0   4    28894.38    29487.37    298.66 o 
  -6   0   4     6199.60     6382.46     85.58 o 
  -5   0   4    28942.48    38512.23    279.86 o 
  -4   0   4    32534.59    35272.35   4572.04 o 
  -3   0   4     1495.24     1439.89    221.07 o 
  -1   0   4    56775.50    56687.46   1306.01 o 
   0   0   4      203.25      167.49      8.85 o 
   1   0   4    33625.12    30868.70    213.60 o 
   2   0   4     4427.05     4120.27     33.35 o 
   3   0   4     1714.30     1822.13     59.89 o 
   4   0   4    39275.82    36692.24    157.79 o 
   5   0   4     2546.79     2540.47     94.99 o 
   6   0   4      759.95      616.26     56.88 o 
   7   0   4     3171.93     3170.67     58.34 o 
   8   0   4      151.18      222.51     35.36 o 
   9   0   4     3519.10     3434.46     64.12 o 
 -11   1   4     2355.74     2566.17     37.44 o 
 -10   1   4       17.69       40.15      8.44 o 
  -9   1   4     4331.33     4437.02     95.14 o 
  -8   1   4      379.13      437.44     11.80 o 
  -7   1   4     2570.29     2495.55     31.43 o 
  -6   1   4     3848.82     3818.08     48.31 o 
  -5   1   4     9013.49    12215.89    162.03 o 
  -4   1   4     1370.29     1519.26    112.91 o 
  -3   1   4    26045.24    27034.14    240.86 o 
  -2   1   4     8837.29     8676.79     74.48 o 
  -1   1   4       77.62      110.24      6.20 o 
   0   1   4    44220.88    41235.15    878.10 o 
   1   1   4    17007.32    15666.11    134.85 o 
   2   1   4      474.27      655.27     13.66 o 
   3   1   4    15760.70    16156.52    774.17 o 
   4   1   4     3320.44     3243.58     36.30 o 
   5   1   4     2549.52     2330.69     40.19 o 
   6   1   4     8622.80     7936.29    132.95 o 
   7   1   4     1075.86     1006.75     23.99 o 
   8   1   4     3759.13     3786.01     69.86 o 
   9   1   4     1792.06     1885.59     34.10 o 
 -11   2   4      121.75      127.00     18.99 o 
 -10   2   4     1971.99     2064.17     44.18 o 
  -9   2   4     1347.78     1433.35     37.77 o 
  -8   2   4      416.78      408.40     12.38 o 
  -7   2   4     6571.03     6674.44     60.98 o 
  -6   2   4       11.38       87.13     13.28 o 
  -5   2   4     2707.80     2786.11     50.93 o 
  -4   2   4    20350.42    20711.40    184.25 o 
  -3   2   4     5526.34     5979.80    650.14 o 
  -2   2   4     2600.23     2300.73     32.54 o 
  -1   2   4    15053.38    14619.71    419.05 o 
   0   2   4      554.66      680.28     64.60 o 
   1   2   4     5075.50     4708.65    102.11 o 
   2   2   4    12883.10    12320.89    319.62 o 
   3   2   4       83.87      157.47     16.64 o 
   4   2   4      204.85      243.82     10.70 o 
   5   2   4      908.45      978.74     24.12 o 
   6   2   4     1979.76     1844.56     61.15 o 
   7   2   4     1213.21     1147.98     27.49 o 
   8   2   4      129.45      102.86     12.52 o 
   9   2   4       11.10       26.35     19.48 o 
 -10   3   4     1284.41     1413.08     31.69 o 
  -9   3   4       57.94      102.71     10.80 o 
  -8   3   4      120.78      139.24      9.35 o 
  -7   3   4      764.29      902.13     29.50 o 
  -6   3   4       28.70       95.63      8.67 o 
  -5   3   4     3520.19     3253.09     30.16 o 
  -4   3   4      373.51      411.76     28.44 o 
  -3   3   4       71.75       88.73     11.03 o 
  -2   3   4      977.42      924.56     22.34 o 
  -1   3   4     2227.99     2483.55     31.58 o 
   0   3   4     6591.49     6758.14    105.34 o 
   1   3   4     1742.61     1782.62     40.78 o 
   2   3   4      782.88      932.35     26.31 o 
   3   3   4       87.36       95.41     18.88 o 
   4   3   4      796.90      869.91     26.10 o 
   5   3   4     3076.16     2845.88     32.31 o 
   6   3   4       58.40       92.90     24.38 o 
   7   3   4      159.36      208.17     14.34 o 
   8   3   4       74.66       91.96     13.15 o 
   9   3   4      157.61      187.65     48.33 o 
 -10   4   4     4130.91     4413.59     42.60 o 
  -9   4   4      370.48      406.81     26.01 o 
  -8   4   4      386.84      416.12     16.99 o 
  -7   4   4     7197.84     6743.57     53.73 o 
  -6   4   4     2681.59     2826.12     60.10 o 
  -5   4   4     1469.99     1447.40     21.53 o 
  -4   4   4     9539.99    10469.95    584.97 o 
  -3   4   4      217.53      259.68     17.83 o 
  -2   4   4     6290.90     6263.48     66.37 o 
  -1   4   4     2791.83     2900.04     28.77 o 
   0   4   4     8298.95     8214.28    310.42 o 
   1   4   4     4262.29     3320.12    248.84 o 
   2   4   4    11312.75     9317.76    193.47 o 
   3   4   4      832.45      653.42     28.45 o 
   4   4   4     4019.25     4369.36     40.42 o 
   5   4   4     5865.84     6146.99     91.56 o 
   6   4   4      605.24      500.28     20.13 o 
   7   4   4     6590.33     6314.04    104.70 o 
   8   4   4     1450.31     1526.78     45.52 o 
   9   4   4     1620.30     1600.45    177.77 o 
 -10   5   4        9.55       34.77      7.60 o 
  -9   5   4     3338.24     3280.18     35.28 o 
  -8   5   4     7736.41     7526.84     94.13 o 
  -7   5   4      138.48      152.06     13.42 o 
  -6   5   4     9069.66     7919.13     68.62 o 
  -5   5   4     1893.15     1743.86     28.98 o 
  -4   5   4     1028.76     1042.58     22.84 o 
  -3   5   4    24064.96    27999.25   1079.74 o 
  -2   5   4    12499.26    13987.74    192.41 o 
   0   5   4    23124.49    24638.65   2115.15 o 
   1   5   4      141.23      122.70     30.92 o 
   2   5   4     7671.16     6117.58    168.58 o 
   3   5   4    18244.82    20364.40   1241.36 o 
   4   5   4      616.17      636.68     24.24 o 
   5   5   4     8674.11     9789.75     97.26 o 
   6   5   4     8193.71     8818.36     67.40 o 
   7   5   4       31.77       49.11     15.43 o 
   8   5   4     3347.39     3227.53     45.10 o 
   9   5   4     2712.92     2513.00     98.75 o 
 -10   6   4     4440.43     4697.79    127.16 o 
  -9   6   4     2063.85     2038.45     79.11 o 
  -8   6   4      456.60      468.16     17.02 o 
  -7   6   4     5912.86     5694.91    100.54 o 
  -6   6   4      436.81      462.14     22.74 o 
  -5   6   4     8481.50     7669.58    133.76 o 
  -4   6   4    27906.71    26186.46    447.63 o 
  -3   6   4     2814.57     3487.24     65.25 o 
  -2   6   4     9480.00    10192.25    140.60 o 
  -1   6   4     9390.70     9906.14    181.74 o 
   0   6   4     1818.17     1740.86     73.55 o 
   1   6   4    24665.02    22563.36    293.29 o 
   2   6   4    17395.68    14593.48    114.43 o 
   3   6   4      282.61      395.06     18.83 o 
   4   6   4     1944.77     2081.88    171.05 o 
   5   6   4     2286.68     2544.00     57.34 o 
   6   6   4      814.80      800.50     48.63 o 
   7   6   4    10053.07    10157.91    270.46 o 
   8   6   4      831.47      859.08     24.28 o 
 -10   7   4      187.61      177.41     12.21 o 
  -9   7   4     2890.49     2645.66     64.09 o 
  -8   7   4     1024.93     1094.15     28.01 o 
  -7   7   4      145.92      137.00     14.91 o 
  -6   7   4     4808.67     4589.39     49.62 o 
  -5   7   4     2227.77     2096.71     45.04 o 
  -4   7   4      393.55      391.06     11.77 o 
  -3   7   4    11027.63    10811.42    146.70 o 
  -2   7   4     2552.01     2282.64     33.46 o 
  -1   7   4       84.52      107.91      9.41 o 
   0   7   4    11008.97    11003.70    871.48 o 
   1   7   4     5728.57     6457.13    190.92 o 
   2   7   4      648.60      775.58    134.82 o 
   3   7   4     4267.22     4280.79    520.16 o 
   4   7   4     3670.65     4226.98    121.93 o 
   5   7   4     1959.06     2321.32     44.73 o 
   6   7   4     1203.03     1221.61     33.91 o 
   7   7   4      210.93      199.57     15.41 o 
   8   7   4      958.03     1024.07    110.48 o 
  -9   8   4       25.57       56.54      7.14 o 
  -8   8   4      233.46      242.85     12.85 o 
  -7   8   4       51.29       60.77     13.22 o 
  -6   8   4      624.08      671.04     26.70 o 
  -5   8   4       18.49       39.57      8.30 o 
  -4   8   4      526.34      482.56     16.93 o 
  -3   8   4        4.90       28.86      8.07 o 
  -2   8   4      903.03      893.87     16.24 o 
  -1   8   4     1460.44     1458.33     29.83 o 
   0   8   4      638.90      661.93     15.71 o 
   1   8   4      567.51      696.77     21.85 o 
   2   8   4      258.06      232.92     15.20 o 
   3   8   4       32.00       30.14     13.47 o 
   4   8   4     1543.81     1855.80     63.22 o 
   5   8   4       18.25       48.99     16.09 o 
   6   8   4     1260.97     1395.53     97.17 o 
   7   8   4      673.23      536.49     15.66 o 
   8   8   4      770.92      747.16     22.64 o 
  -9   9   4     1169.55     1259.18     30.27 o 
  -8   9   4     2633.55     2645.38     44.82 o 
  -7   9   4     1514.71     1618.46     37.92 o 
  -6   9   4      412.55      362.77     13.54 o 
  -5   9   4     1154.55     1068.21     24.33 o 
  -4   9   4      483.00      433.47     12.41 o 
  -3   9   4     4791.77     4980.24     45.51 o 
  -2   9   4      599.13      707.59     24.45 o 
  -1   9   4      271.54      305.16     18.66 o 
   0   9   4      849.13      893.70     19.19 o 
   1   9   4        8.02       21.37      9.66 o 
   2   9   4     6262.02     6846.46   1024.97 o 
   3   9   4     1669.80     1917.66    401.77 o 
   4   9   4       58.02       85.45     20.79 o 
   5   9   4     1493.41     1515.71     70.08 o 
   6   9   4      351.83      336.73     28.15 o 
   7   9   4        1.43       24.13     10.24 o 
  -9  10   4      850.54      790.42     19.35 o 
  -8  10   4      243.59      213.66     12.01 o 
  -7  10   4     2005.61     1903.04     32.66 o 
  -6  10   4      939.34      923.87     63.18 o 
  -5  10   4      247.24      279.30     20.60 o 
  -4  10   4     1120.36     1055.62     28.19 o 
  -3  10   4     2629.50     2533.43     33.28 o 
  -2  10   4      470.42      527.08     13.81 o 
  -1  10   4      666.28      593.40     16.72 o 
   0  10   4     1145.98     1202.29     68.95 o 
   1  10   4     3278.27     3510.32    171.53 o 
   2  10   4     1849.58     1952.98     51.70 o 
   3  10   4      823.04     1113.22    201.34 o 
   4  10   4    10410.02    10059.38    128.88 o 
   5  10   4     2287.14     2300.55     62.75 o 
   6  10   4      454.81      429.88     17.68 o 
   7  10   4     7472.80     5663.20     68.54 o 
  -8  11   4     2808.61     2637.58    274.72 o 
  -7  11   4       20.75       14.47      7.29 o 
  -6  11   4     3789.27     4235.31    127.33 o 
  -5  11   4     6856.44     6936.13    209.92 o 
  -4  11   4       46.11       40.26      7.96 o 
  -3  11   4     4448.53     4727.90     75.38 o 
  -2  11   4       78.03       64.87      7.65 o 
  -1  11   4     6353.61     6583.08     84.03 o 
   0  11   4    10719.84    11272.52     79.21 o 
   1  11   4       41.33       40.70      8.08 o 
   2  11   4     7884.11     8804.67    212.49 o 
   3  11   4     4935.62     5288.33     56.55 o 
   4  11   4      779.28      704.82     23.49 o 
   5  11   4    10373.86    10346.14     74.68 o 
   6  11   4     3748.06     3628.31     83.27 o 
  -7  12   4     1082.46     1078.70     39.85 o 
  -6  12   4      498.01      535.25     21.44 o 
  -5  12   4       50.14       43.33      7.88 o 
  -4  12   4      963.20     1007.48     20.51 o 
  -3  12   4       12.46       29.33      6.41 o 
  -2  12   4      736.85      770.54     40.34 o 
  -1  12   4     1118.81      966.00     18.98 o 
   0  12   4      144.72      101.45     22.11 o 
   1  12   4      280.90      265.33     14.19 o 
   2  12   4      367.43      392.89     15.85 o 
   3  12   4      518.41      581.54     14.96 o 
   4  12   4     1878.66     2087.67    226.63 o 
   5  12   4     4579.52     4488.51    222.94 o 
   6  12   4      256.20      207.83     13.96 o 
  -6  13   4      630.14      636.54     48.96 o 
  -5  13   4      598.75      635.60     40.37 o 
  -4  13   4       16.40       10.35      6.09 o 
  -3  13   4      642.62      610.56     20.77 o 
  -2  13   4       89.85      101.24      7.99 o 
  -1  13   4     1141.54     1169.60     77.71 o 
   0  13   4     1600.01     1577.69     90.42 o 
   1  13   4        1.92       21.21     12.50 o 
   2  13   4      597.64      593.67     68.35 o 
   3  13   4      291.85      289.69     29.62 o 
   4  13   4      235.23      225.55     10.26 o 
   5  13   4      403.19      373.22     17.48 o 
  -5  14   4      137.87      159.38     16.95 o 
  -4  14   4     1734.92     1628.75    279.25 o 
  -3  14   4      150.28      125.82      8.83 o 
  -2  14   4     1909.10     1918.20    164.93 o 
  -1  14   4     1283.21     1290.63     84.15 o 
   0  14   4       85.52       61.53      7.65 o 
   1  14   4      132.94      155.24     12.62 o 
   2  14   4      138.56      146.74     10.37 o 
   3  14   4      616.82      539.74     21.65 o 
   4  14   4      455.88      365.20     16.52 o 
  -4  15   4      316.74      311.52     13.68 o 
  -3  15   4       81.59       98.60     35.69 o 
  -2  15   4      347.95      385.71     16.80 o 
  -1  15   4      290.67      323.62     44.54 o 
   0  15   4     2205.67     2226.34    203.97 o 
   1  15   4     1207.26     1183.24    158.33 o 
   2  15   4       25.88       30.46      6.56 o 
 -11   1   5     1455.22     1578.47     30.58 o 
 -10   1   5      150.30      221.28     10.16 o 
  -9   1   5      213.91      319.52     28.26 o 
  -8   1   5     1505.35     1532.23     19.61 o 
  -7   1   5     2510.76     2589.50     54.36 o 
  -6   1   5     2162.17     2090.61     27.29 o 
  -5   1   5     1682.10     1702.23     28.10 o 
  -4   1   5      220.32      422.38     33.71 o 
  -3   1   5    10696.33    12111.61    462.87 o 
  -2   1   5      207.07      177.46     21.74 o 
  -1   1   5      940.87     1042.25     29.36 o 
   0   1   5    13194.91    12823.81    229.26 o 
   1   1   5     8686.02     8510.35    370.11 o 
   2   1   5      639.24      651.51     23.41 o 
   3   1   5     7683.32     8195.32    102.77 o 
   4   1   5     1624.58     1509.68     35.18 o 
   5   1   5     1480.58     1409.02     45.34 o 
   6   1   5     3963.51     3617.70     85.96 o 
   7   1   5      621.61      651.56     26.29 o 
   8   1   5      173.34      156.95     13.99 o 
   9   1   5     1478.04     1541.81     41.61 o 
 -11   2   5       85.53       65.42     11.94 o 
 -10   2   5     6433.33     7219.61    157.46 o 
  -9   2   5    10106.21    10418.02    112.58 o 
  -8   2   5       67.43       71.72      7.69 o 
  -7   2   5    11161.18    11321.56    172.18 o 
  -6   2   5     5865.30     6234.91     72.94 o 
  -5   2   5     6144.61     6210.79    113.69 o 
  -4   2   5    19839.84    21390.39    192.92 o 
  -3   2   5    14835.06    14706.53    114.89 o 
  -2   2   5     4519.87     4753.61     86.22 o 
  -1   2   5     3264.65     3163.60    100.78 o 
   0   2   5      857.84      908.59     21.64 o 
   1   2   5    10045.06     9332.96    104.73 o 
   2   2   5    25106.22    27416.79    169.62 o 
   3   2   5     1831.45     1977.47    142.52 o 
   4   2   5      902.22      908.10     26.26 o 
   5   2   5     2005.64     2211.68    102.63 o 
   6   2   5      230.22      276.62     13.64 o 
   7   2   5    12737.25    12363.31    184.59 o 
   8   2   5     2668.41     2688.20     98.43 o 
   9   2   5       30.78       74.35     15.09 o 
 -11   3   5     1978.66     2164.30     99.65 o 
 -10   3   5     1856.53     2216.59     37.61 o 
  -9   3   5     1343.38     1279.05     65.61 o 
  -8   3   5     5757.93     6003.44     93.23 o 
  -7   3   5     4211.86     4212.25     40.16 o 
  -6   3   5     1947.29     1755.65     24.21 o 
  -5   3   5    17413.89    15995.51    255.99 o 
  -4   3   5     8596.68     9071.17    186.66 o 
  -3   3   5     7946.06     8494.25    303.65 o 
  -2   3   5    17722.54    18720.01    132.42 o 
  -1   3   5     2895.94     3343.56    194.99 o 
   0   3   5     9426.82     9611.04    370.61 o 
   1   3   5     9143.07     7721.43    146.17 o 
   2   3   5     1814.92     1920.12    174.26 o 
   3   3   5    12987.90    13601.48    138.30 o 
   4   3   5      778.22      762.99     33.12 o 
   5   3   5    14295.76    13447.04    625.56 o 
   6   3   5     3829.44     3696.24     90.11 o 
   7   3   5      355.56      304.33     13.70 o 
   8   3   5     5891.76     5601.73     67.07 o 
   9   3   5     3245.99     2855.70    808.93 o 
 -10   4   5     3556.53     3922.40     53.25 o 
  -9   4   5     1188.25     1104.00     33.31 o 
  -8   4   5      584.76      558.26     19.09 o 
  -7   4   5    13833.44    13865.69    187.48 o 
  -6   4   5     7347.51     7112.12     57.83 o 
  -5   4   5      749.93      671.43     15.20 o 
  -4   4   5     8161.15     8287.32    421.07 o 
  -3   4   5      146.36      243.99     29.42 o 
  -2   4   5     2204.24     2619.32     40.92 o 
  -1   4   5     8872.50     9630.29    203.01 o 
   0   4   5     2443.09     2390.97    177.73 o 
   1   4   5       47.88       78.60     22.65 o 
   2   4   5      524.04      589.75     63.09 o 
   3   4   5       25.86       57.71     10.19 o 
   4   4   5     5512.01     5392.47     77.22 o 
   5   4   5     5226.82     5767.54     61.49 o 
   6   4   5        0.89       26.59      9.25 o 
   7   4   5      237.88      476.28     43.20 o 
   8   4   5     1029.65     1002.95     43.64 o 
   9   4   5      308.17      264.17     19.99 o 
 -10   5   5      411.59      531.18     12.84 o 
  -9   5   5       47.37       77.51     12.70 o 
  -8   5   5      322.20      342.47     45.28 o 
  -7   5   5       54.92      120.69     14.40 o 
  -6   5   5      115.54      155.60     14.36 o 
  -5   5   5     2609.26     2323.19     27.93 o 
  -4   5   5     1676.21     1552.94     31.57 o 
  -3   5   5      186.90      317.19     21.39 o 
  -2   5   5     2653.73     2677.38    101.13 o 
  -1   5   5       36.49       52.35     33.94 o 
   0   5   5      979.38     1118.88     79.72 o 
   1   5   5       78.44       68.82     29.88 o 
   2   5   5       18.50       51.77     26.12 o 
   3   5   5     3348.41     3756.76     60.48 o 
   4   5   5       74.93       71.24     11.85 o 
   5   5   5     1227.74     1361.20     51.62 o 
   6   5   5     2868.89     2762.89    279.06 o 
   7   5   5      324.73      289.93     43.85 o 
   8   5   5     1937.94     1927.19     89.85 o 
 -10   6   5      119.86      139.08     17.31 o 
  -9   6   5      329.44      381.85     20.81 o 
  -8   6   5        9.53       38.31      9.33 o 
  -7   6   5      427.79      463.50     17.28 o 
  -6   6   5     1422.05     1324.07     24.05 o 
  -5   6   5       36.07       51.64      9.90 o 
  -4   6   5     3436.74     3016.87     34.52 o 
  -3   6   5      154.26      151.44      7.73 o 
  -2   6   5     2404.89     2613.21     70.79 o 
  -1   6   5    25089.54    27734.00    607.53 o 
   0   6   5      735.36      816.18     56.61 o 
   1   6   5     3513.21     3980.73     82.30 o 
   2   6   5    13450.79    13903.36   1817.40 o 
   3   6   5     3020.19     3139.74     54.17 o 
   4   6   5     2862.17     2879.36     43.49 o 
   5   6   5     7387.15     6813.53    135.58 o 
   6   6   5       61.55       97.18     12.61 o 
   7   6   5     1221.51     1030.65     28.17 o 
   8   6   5     1076.62     1087.18     58.55 o 
 -10   7   5     1620.69     1560.83     26.05 o 
  -9   7   5     1358.40     1255.86     28.44 o 
  -8   7   5     2140.21     1998.70     47.36 o 
  -7   7   5       80.98       64.06      8.57 o 
  -6   7   5     5147.44     4803.83     82.55 o 
  -5   7   5     1640.18     1600.08     23.87 o 
  -4   7   5     1314.09     1350.60     20.16 o 
  -3   7   5     5528.06     5433.16    128.36 o 
  -2   7   5     3253.48     3258.49     98.10 o 
  -1   7   5     1731.88     1882.03     75.70 o 
   0   7   5    10416.76    10770.41    222.18 o 
   1   7   5     2489.11     2824.32     44.90 o 
   2   7   5      470.41      491.87     74.54 o 
   3   7   5     5907.61     5513.54    184.37 o 
   4   7   5     6086.67     6248.41    192.24 o 
   5   7   5      118.72      147.00     13.35 o 
   6   7   5     1882.00     1825.34     31.22 o 
   7   7   5     1936.09     1409.36    421.05 o 
   8   7   5      356.04      223.54     18.06 o 
  -9   8   5     2552.02     2630.06     34.50 o 
  -8   8   5      237.07      249.77     12.78 o 
  -7   8   5     6528.58     6638.48     59.53 o 
  -6   8   5     7107.74     7008.90     79.26 o 
  -5   8   5       92.88      100.28      9.42 o 
  -4   8   5     9648.77     9195.99     62.11 o 
  -3   8   5     5820.86     5647.95     56.61 o 
  -2   8   5    10554.72    10538.61     71.90 o 
  -1   8   5     9689.36     8741.78     61.68 o 
   0   8   5    11015.01    11460.24    108.90 o 
   1   8   5     3496.81     3763.96    168.91 o 
   2   8   5    13562.57    14106.56   1977.64 o 
   3   8   5      429.14      506.65     17.01 o 
   4   8   5    15618.16    16938.54    171.83 o 
   5   8   5     8647.75    10138.35    101.51 o 
   6   8   5      389.50      343.20     20.12 o 
   7   8   5     3027.94     2748.99    116.44 o 
  -9   9   5     1031.49     1060.57     22.90 o 
  -8   9   5     1732.31     1797.60     30.89 o 
  -7   9   5      159.73      176.80     10.22 o 
  -6   9   5     3709.68     3508.65    225.01 o 
  -5   9   5     5143.98     4787.97    165.90 o 
  -4   9   5      148.44      169.22      9.29 o 
  -3   9   5     2592.21     2520.56     28.04 o 
  -2   9   5     2411.31     2400.83     26.11 o 
  -1   9   5      139.41      158.00      9.76 o 
   0   9   5     9476.97    10121.14    193.26 o 
   1   9   5     1044.28     1056.77    135.46 o 
   2   9   5      749.35      827.87    115.60 o 
   3   9   5     4065.13     4359.44    364.89 o 
   4   9   5      113.51      176.00     23.55 o 
   5   9   5      796.28      855.90     29.28 o 
   6   9   5     3550.21     3780.00    274.12 o 
   7   9   5      148.52      161.57     13.34 o 
  -9  10   5      633.56      606.16     17.68 o 
  -8  10   5      408.03      395.63     10.31 o 
  -7  10   5      195.39      134.11     13.38 o 
  -6  10   5       23.55       74.29      8.33 o 
  -5  10   5     1280.04     1280.62     38.58 o 
  -4  10   5     3697.94     3685.58    121.05 o 
  -3  10   5     2770.61     2806.39     29.79 o 
  -2  10   5      165.42      199.72     11.15 o 
  -1  10   5       67.54       63.67      8.47 o 
   0  10   5       96.03       92.40     10.40 o 
   1  10   5     1290.06     1452.12    179.71 o 
   2  10   5     4078.08     4414.71    104.15 o 
   3  10   5      422.19      519.41     62.66 o 
   4  10   5      215.87      221.58     15.65 o 
   5  10   5      211.18      247.95     27.40 o 
   6  10   5      286.80      283.65     24.52 o 
   7  10   5     1146.35     1153.88     26.54 o 
  -8  11   5       10.21        5.10     10.15 o 
  -7  11   5        2.75        5.98      5.97 o 
  -6  11   5       24.14       31.13      6.71 o 
  -5  11   5      247.29      287.61     10.98 o 
  -4  11   5      135.02      180.66     13.91 o 
  -3  11   5       96.86      114.21      9.80 o 
  -2  11   5     1297.39     1368.49     25.86 o 
  -1  11   5       59.90       64.52      7.86 o 
   0  11   5      615.65      670.78     21.37 o 
   1  11   5      227.52      255.48     16.58 o 
   2  11   5        0.78        6.55     12.20 o 
   3  11   5     1080.98     1174.25     26.17 o 
   4  11   5      358.52      343.49     17.20 o 
   5  11   5      195.43      192.71     12.53 o 
   6  11   5      206.41      153.20     10.10 o 
  -7  12   5     1937.78     1969.03     23.91 o 
  -6  12   5      514.10      478.13     13.07 o 
  -5  12   5     1779.96     1829.72     25.28 o 
  -4  12   5     4063.31     4418.51     63.11 o 
  -3  12   5     1045.97     1133.43     20.66 o 
  -2  12   5     1058.88     1069.60     25.29 o 
  -1  12   5     1342.51     1371.46     46.58 o 
   0  12   5     1523.02     1415.89    280.03 o 
   1  12   5     3148.49     3439.66     64.15 o 
   2  12   5     5431.75     6097.20     86.56 o 
   3  12   5      603.49      588.73     29.33 o 
   4  12   5      841.81      890.53    105.80 o 
   5  12   5     2761.74     3025.41    266.74 o 
  -6  13   5     1063.06     1044.97     73.25 o 
  -5  13   5     2647.83     2504.36     30.59 o 
  -4  13   5       24.16       35.87      5.85 o 
  -3  13   5     3386.84     3290.22    137.08 o 
  -2  13   5     1772.89     1836.02    128.40 o 
  -1  13   5      617.32      692.53     34.40 o 
   0  13   5     4323.07     4292.23    301.87 o 
   1  13   5     3772.48     3908.48     65.68 o 
   2  13   5       88.11      114.73     13.28 o 
   3  13   5     3920.48     3757.24     58.39 o 
   4  13   5      995.79      944.97     28.33 o 
  -5  14   5      820.09      905.57     22.79 o 
  -4  14   5     2964.57     3141.18     44.64 o 
  -3  14   5     1455.97     1448.74     78.62 o 
  -2  14   5      219.15      179.76     23.94 o 
  -1  14   5     3365.58     3461.45    328.18 o 
   0  14   5      277.73      290.16     27.58 o 
   1  14   5     3623.20     3332.44    113.12 o 
   2  14   5     6253.72     5660.72    298.07 o 
   3  14   5     1165.68     1018.46     25.03 o 
  -3  15   5     1905.45     2218.85     33.98 o 
  -2  15   5       27.09       53.37     18.11 o 
  -1  15   5      995.54     1000.52     97.52 o 
   0  15   5     2334.88     2132.29    273.32 o 
   1  15   5      588.87      460.49    245.04 o 
   2  15   5       20.19       17.36      5.60 o 
 -11   0   6     1096.79     1482.70     42.98 o 
 -10   0   6     1735.99     1616.01     47.38 o 
  -9   0   6     5477.56     5652.42     63.15 o 
  -8   0   6       62.92       80.42     11.87 o 
  -7   0   6     4476.33     4870.78     58.51 o 
  -6   0   6    15009.07    14839.00     94.90 o 
  -5   0   6     4240.78     4232.83     61.13 o 
  -4   0   6     1215.08     1518.16     58.34 o 
  -3   0   6      763.65      995.62    164.08 o 
  -2   0   6      849.34      977.78     48.83 o 
  -1   0   6    10358.52    11503.14    749.65 o 
   0   0   6    55230.50    54815.64    486.66 o 
   1   0   6     6256.93     6160.79     56.31 o 
   2   0   6    17482.31    17720.04    168.43 o 
   3   0   6    11421.18    11580.61    342.73 o 
   4   0   6     8761.06     8481.16    540.84 o 
   5   0   6    25129.13    24066.25   2452.40 o 
   6   0   6     6790.22     6591.14    706.22 o 
   7   0   6     2784.04     2799.38     51.52 o 
   8   0   6     9143.78     8501.60    423.76 o 
 -11   1   6     1113.75     1322.90     28.54 o 
 -10   1   6     6686.57     7576.59     54.43 o 
  -9   1   6       22.15       59.66      7.13 o 
  -8   1   6     4548.31     4676.73     77.65 o 
  -7   1   6     6725.66     6553.06    116.76 o 
  -6   1   6      736.67      641.24     15.69 o 
  -5   1   6     3157.08     2955.22     34.23 o 
  -4   1   6     1330.84     1684.35    120.27 o 
  -3   1   6      804.24      734.14     22.56 o 
  -2   1   6    17376.52    18900.18    599.15 o 
  -1   1   6     1212.29     1468.50     55.13 o 
   0   1   6    21642.24    21519.47    148.26 o 
   1   1   6      793.49      682.70     21.63 o 
   2   1   6     4375.22     5255.68    232.92 o 
   3   1   6    14576.98    13729.01    102.56 o 
   4   1   6     4492.93     4099.82    201.50 o 
   5   1   6      574.99      510.10     25.98 o 
   6   1   6     3002.77     2757.74    156.91 o 
   7   1   6     1016.28      943.16     45.46 o 
   8   1   6      456.98      391.76     15.15 o 
 -11   2   6       33.52       64.03     15.01 o 
 -10   2   6      207.65      229.70     16.57 o 
  -9   2   6      282.07      299.08     11.75 o 
  -8   2   6     1251.26     1200.42     24.47 o 
  -7   2   6        9.96       80.87     13.34 o 
  -6   2   6       92.86       94.82      9.83 o 
  -5   2   6      257.44      341.08     10.28 o 
  -4   2   6      288.87      458.04     25.64 o 
  -3   2   6      300.75      463.32     24.36 o 
  -2   2   6       15.51       71.38      6.50 o 
  -1   2   6      504.10      596.46     23.42 o 
   0   2   6       23.59       47.65     17.48 o 
   1   2   6      345.81      268.73     18.18 o 
   2   2   6     6145.38     6406.66     83.24 o 
   3   2   6      583.75      588.45     17.94 o 
   4   2   6       18.90       41.50      8.11 o 
   5   2   6     2553.19     2656.68     58.12 o 
   6   2   6     1454.55     1538.31     53.78 o 
   7   2   6     1445.16     1500.06     32.65 o 
   8   2   6     3052.38     3005.14    133.06 o 
 -11   3   6        6.69       13.65      9.85 o 
 -10   3   6      139.95      139.08      9.05 o 
  -9   3   6      330.77      363.55     14.88 o 
  -8   3   6       27.29       39.11      7.37 o 
  -7   3   6      702.61      787.82     18.52 o 
  -6   3   6        1.62       25.03      7.03 o 
  -5   3   6       55.80       70.15      6.76 o 
  -4   3   6      117.37      139.32     10.13 o 
  -3   3   6      765.12      837.00     24.82 o 
  -2   3   6     2851.10     3556.43     57.05 o 
  -1   3   6     3786.92     3990.69    155.65 o 
   0   3   6      240.83      225.18     25.26 o 
   1   3   6      514.51      722.94     47.42 o 
   2   3   6       76.68       88.14     22.87 o 
   3   3   6      605.64      563.27     16.12 o 
   4   3   6     1570.79     1469.73     23.05 o 
   5   3   6     4508.62     4319.33    197.66 o 
   6   3   6        6.88       33.75      8.71 o 
   7   3   6       61.15       72.63     10.89 o 
   8   3   6      451.79      490.02     20.06 o 
 -10   4   6      524.99      567.24     15.16 o 
  -9   4   6     4168.56     4241.45     43.48 o 
  -8   4   6      733.44      651.95     17.87 o 
  -7   4   6    10422.11    10077.03     72.26 o 
  -6   4   6     7160.16     6519.33    101.67 o 
  -5   4   6      282.00      297.40     13.93 o 
  -4   4   6     7014.13     6285.76    224.26 o 
  -3   4   6     6004.54     6463.59     79.88 o 
  -2   4   6     5717.16     7612.01    236.37 o 
  -1   4   6    15382.22    17308.34   1867.49 o 
   0   4   6     6578.82     6443.09    132.90 o 
   1   4   6     1662.71     1713.95     74.09 o 
   2   4   6     5338.80     5664.21    299.61 o 
   3   4   6     3444.31     3138.79     47.76 o 
   4   4   6     3293.41     3285.39     49.54 o 
   5   4   6     3886.32     3592.12     52.97 o 
   6   4   6       62.33      101.54      9.33 o 
   7   4   6      639.52      566.93     23.31 o 
   8   4   6     1555.49     1578.57     26.53 o 
 -10   5   6     2549.39     2837.95     38.38 o 
  -9   5   6       95.93       98.79      8.76 o 
  -8   5   6     2112.53     2024.74     44.23 o 
  -7   5   6     1724.84     1620.09     25.68 o 
  -6   5   6      208.62      198.88     10.16 o 
  -5   5   6    14032.35    13268.55    358.84 o 
  -4   5   6     4616.39     4240.05     71.02 o 
  -3   5   6     1156.32     1141.99     23.44 o 
  -2   5   6     9062.24     9279.00    513.46 o 
  -1   5   6     2338.78     2410.81     73.49 o 
   0   5   6     4175.83     4076.45    110.43 o 
   1   5   6    30922.06    34607.10    193.62 o 
   2   5   6       22.00       50.51      8.79 o 
   3   5   6     3305.46     3238.25     80.19 o 
   4   5   6     3369.04     3229.33     47.32 o 
   5   5   6       57.77       41.92     14.06 o 
   6   5   6     4067.54     3649.82    151.17 o 
   7   5   6     4959.48     4548.42    191.97 o 
   8   5   6      144.99      171.62     31.17 o 
 -10   6   6     2185.68     2302.77     98.63 o 
  -9   6   6     7310.44     7792.04    156.71 o 
  -8   6   6     2288.52     2168.98     44.32 o 
  -7   6   6     2522.86     2358.43     36.85 o 
  -6   6   6     2873.08     2606.78     45.76 o 
  -5   6   6      601.87      599.31     20.35 o 
  -4   6   6     5823.94     5386.34     49.42 o 
  -3   6   6    18592.28    16871.41    285.78 o 
  -2   6   6       49.46       86.35      6.77 o 
  -1   6   6     4029.50     3779.13    142.34 o 
   0   6   6     3437.91     3773.25     45.17 o 
   1   6   6     2841.93     3171.47     44.34 o 
   2   6   6    17415.20    17558.39   1829.77 o 
   3   6   6     4490.71     4769.07    145.57 o 
   4   6   6     1238.03     1199.34     33.19 o 
   5   6   6     8152.90     7751.11    214.13 o 
   6   6   6      771.21      684.52     50.98 o 
   7   6   6     3727.99     3309.68    101.51 o 
 -10   7   6     1469.78     1483.23     26.97 o 
  -9   7   6       13.62       60.81      7.74 o 
  -8   7   6      397.81      385.26     13.69 o 
  -7   7   6     1781.46     1738.41     37.14 o 
  -6   7   6      150.76      165.16     10.33 o 
  -5   7   6     1110.80      973.80     22.45 o 
  -4   7   6      787.95      749.25     15.44 o 
  -3   7   6      938.68      906.14     15.43 o 
  -2   7   6      111.82      128.90      7.30 o 
  -1   7   6        3.03       25.88      6.86 o 
   0   7   6     7895.07     8162.51     65.49 o 
   1   7   6      503.73      578.42     30.42 o 
   2   7   6      192.14      180.29     18.63 o 
   3   7   6     3875.90     4174.58    286.77 o 
   4   7   6      111.25      137.48     13.28 o 
   5   7   6     2913.12     2667.82     49.08 o 
   6   7   6     1911.46     1868.04     58.38 o 
   7   7   6     1762.44     1630.46     31.62 o 
  -9   8   6      123.29      155.36     16.22 o 
  -8   8   6      232.76      188.45     10.03 o 
  -7   8   6      401.85      387.86     20.07 o 
  -6   8   6      468.89      510.09     18.84 o 
  -5   8   6       19.26       57.37     13.31 o 
  -4   8   6     2158.08     2169.56     24.94 o 
  -3   8   6      947.45      999.19     15.72 o 
  -2   8   6        7.43       21.68      5.57 o 
  -1   8   6       17.66       26.34      6.64 o 
   0   8   6      248.81      322.39     13.75 o 
   1   8   6        0.83       15.44      7.88 o 
   2   8   6     1214.48     1259.89    149.07 o 
   3   8   6      267.82      315.27     17.86 o 
   4   8   6       83.68      166.14     22.77 o 
   5   8   6      560.24      613.42     29.82 o 
   6   8   6      295.04      309.47     33.30 o 
   7   8   6       62.58       69.70     23.71 o 
  -9   9   6       76.21       69.42      6.33 o 
  -8   9   6      305.27      306.01     10.65 o 
  -7   9   6      222.12      217.68     11.08 o 
  -6   9   6      407.73      351.77     20.67 o 
  -5   9   6     2191.19     2076.34     57.94 o 
  -4   9   6     3336.69     3139.94     51.08 o 
  -3   9   6       20.62       66.13      6.52 o 
  -2   9   6     2129.98     1947.17     35.74 o 
  -1   9   6     1007.30      980.24     23.23 o 
   0   9   6      656.23      640.89     20.39 o 
   1   9   6     3072.29     3198.03    454.82 o 
   2   9   6     3527.78     3656.09    347.77 o 
   3   9   6      114.05      132.93     13.99 o 
   4   9   6      746.52      709.50     35.47 o 
   5   9   6      223.40      303.12     18.78 o 
   6   9   6      905.86      904.44     66.14 o 
   7   9   6     1809.15     2078.95     33.29 o 
  -8  10   6      133.69      115.76      8.74 o 
  -7  10   6     3975.19     3959.75     57.33 o 
  -6  10   6     7858.21     8224.67    236.24 o 
  -5  10   6     1073.95     1104.00     32.29 o 
  -4  10   6    13039.21    13359.33    410.34 o 
  -3  10   6    11533.86    12042.06    109.46 o 
  -2  10   6      170.15      163.40      8.99 o 
  -1  10   6     8422.32     8801.25     58.07 o 
   0  10   6     8136.72     8560.71    321.92 o 
   1  10   6     1091.90     1156.45     92.21 o 
   2  10   6     3890.74     4496.45    147.24 o 
   3  10   6      599.87      680.73     32.21 o 
   4  10   6       43.00       33.36     11.08 o 
   5  10   6     2289.30     2373.18     91.61 o 
   6  10   6      157.93      139.54     13.91 o 
  -8  11   6     1929.89     1840.32     30.64 o 
  -7  11   6      738.20      806.75     19.03 o 
  -6  11   6     1048.63     1081.74     55.69 o 
  -5  11   6     3292.96     3389.89     93.11 o 
  -4  11   6     2179.07     2174.76     35.21 o 
  -3  11   6      543.18      543.78     18.15 o 
  -2  11   6    10296.85    10697.45    100.58 o 
  -1  11   6     7217.77     7161.13     51.78 o 
   0  11   6      981.43      900.80     25.27 o 
   1  11   6     5310.31     5208.41    461.99 o 
   2  11   6     2582.86     2881.09     93.69 o 
   3  11   6     1081.92     1317.32     26.57 o 
   4  11   6     3813.08     4363.51    145.25 o 
   5  11   6       75.58       81.92     14.09 o 
  -7  12   6     2806.93     2856.42     41.15 o 
  -6  12   6     2561.52     2765.17     75.04 o 
  -5  12   6      138.82      156.42      8.90 o 
  -4  12   6     2248.00     2507.83     47.10 o 
  -3  12   6     2242.39     2390.33     49.90 o 
  -2  12   6      218.09      205.44     10.35 o 
  -1  12   6     5016.88     5240.76    212.27 o 
   0  12   6     2849.64     2963.15     56.82 o 
   1  12   6       59.35       61.41     23.58 o 
   2  12   6     1024.56     1242.84     56.07 o 
   3  12   6      100.65       79.31     15.01 o 
   4  12   6     1456.60     1389.40     37.10 o 
   5  12   6      811.80      847.09     25.84 o 
  -6  13   6       11.37       27.09      6.83 o 
  -5  13   6       27.72       27.91      5.72 o 
  -4  13   6        8.57       25.34      5.52 o 
  -3  13   6      199.50      198.69     12.52 o 
  -2  13   6       17.64       34.82      7.73 o 
  -1  13   6       35.17       18.90      8.12 o 
   0  13   6      100.07       96.27     13.25 o 
   1  13   6       96.20      123.65     25.99 o 
   2  13   6       40.64       29.37     10.88 o 
   3  13   6       19.03       32.39      9.58 o 
  -5  14   6      169.83      127.88     12.77 o 
  -4  14   6      184.79      176.80     32.26 o 
  -3  14   6       99.80       99.45      9.23 o 
  -2  14   6       60.34       47.62      6.95 o 
  -1  14   6      754.70      712.04     60.23 o 
   0  14   6      716.25      769.07     65.29 o 
   1  14   6      283.99      268.66     12.08 o 
   2  14   6      120.94       95.67      7.06 o 
   3  14   6      186.69      135.65      8.44 o 
  -2  15   6     2752.99     2817.06    330.87 o 
  -1  15   6      182.55      166.54     31.04 o 
   0  15   6     1045.23     1027.70    179.10 o 
   1  15   6     1133.11      978.30     18.34 o 
 -11   1   7      957.98     1123.85     25.68 o 
 -10   1   7     1973.79     2250.04     33.46 o 
  -9   1   7      282.81      325.33     11.66 o 
  -8   1   7      518.32      533.25     18.76 o 
  -7   1   7     1227.52     1188.15     26.25 o 
  -6   1   7       82.37      141.59     12.28 o 
  -5   1   7     3855.95     3681.56     56.32 o 
  -4   1   7    27035.52    26274.63    289.00 o 
  -3   1   7        3.38       51.47     18.48 o 
  -2   1   7      381.60      490.52     26.93 o 
  -1   1   7      329.12      329.75     16.16 o 
   0   1   7      701.95      675.15     18.82 o 
   1   1   7     2730.95     2356.95     53.30 o 
   2   1   7     7931.93     8059.24     78.11 o 
   3   1   7      293.61      278.99     14.25 o 
   4   1   7      148.28      201.93     13.51 o 
   5   1   7       45.18      101.98     10.67 o 
   6   1   7     1320.66     1189.04     23.83 o 
   7   1   7     1640.02     1533.44     99.92 o 
   8   1   7      466.83      449.78     27.30 o 
 -11   2   7     1485.26     2172.36     93.82 o 
 -10   2   7      615.77      541.45     18.48 o 
  -9   2   7     6378.18     6489.80     51.71 o 
  -8   2   7     3622.41     3699.02     55.18 o 
  -7   2   7     1636.00     1591.26     22.77 o 
  -6   2   7    11839.48    11385.48    103.06 o 
  -5   2   7     1915.22     1876.96     34.51 o 
  -4   2   7     4300.76     4145.97     63.43 o 
  -3   2   7    35264.00    44570.11    569.97 o 
  -2   2   7      224.95      220.35     14.81 o 
  -1   2   7    14672.77    15034.57    185.58 o 
   0   2   7    28124.79    29283.92    249.58 o 
   1   2   7        3.91       24.30     15.01 o 
   2   2   7    20401.34    20589.16    118.94 o 
   3   2   7    11242.74    10150.04    317.61 o 
   4   2   7      191.92      196.66     11.31 o 
   5   2   7    16935.85    16297.23    236.25 o 
   6   2   7     4557.97     4501.10     55.32 o 
   7   2   7      342.91      276.26     12.24 o 
   8   2   7     4851.72     4558.51     45.57 o 
 -11   3   7     1205.96     1261.91     33.81 o 
 -10   3   7     4616.31     4926.13     48.02 o 
  -9   3   7       46.11       78.24      8.37 o 
  -8   3   7     1816.58     1685.41     27.73 o 
  -7   3   7     3265.12     3236.20     67.38 o 
  -6   3   7      218.80      201.22      8.74 o 
  -5   3   7    11810.76    10722.91    200.95 o 
  -4   3   7     2013.57     1938.30     61.08 o 
  -3   3   7      234.45      209.90     31.45 o 
  -2   3   7    19584.91    25246.93    391.42 o 
  -1   3   7     4231.22     4380.58    372.84 o 
   0   3   7     4094.49     4083.77    102.12 o 
   1   3   7    12898.54    12301.60    251.90 o 
   2   3   7     5047.50     5067.71     50.04 o 
   3   3   7      235.58      188.74      8.70 o 
   4   3   7    15447.78    14640.61    299.77 o 
   5   3   7     3630.17     3289.79     40.18 o 
   6   3   7      240.51      247.45     13.40 o 
   7   3   7     6040.15     5643.45     60.34 o 
   8   3   7      368.49      391.97     22.61 o 
 -10   4   7      221.83      304.09     10.26 o 
  -9   4   7     2524.16     2779.94     60.17 o 
  -8   4   7      625.49      679.14     16.01 o 
  -7   4   7      335.59      328.18     16.19 o 
  -6   4   7     6977.72     6179.70     47.09 o 
  -5   4   7     3285.95     2964.45     69.57 o 
  -4   4   7     4466.19     3770.05     47.23 o 
  -3   4   7    15343.49    13004.44    208.96 o 
  -2   4   7      337.18      440.33     49.87 o 
  -1   4   7    11400.68    14246.33   1663.49 o 
   0   4   7    28673.44    31154.71   2070.08 o 
   1   4   7     1145.34     1240.56     30.94 o 
   2   4   7     8319.16     9110.89    471.02 o 
   3   4   7    14061.21    12909.26    126.74 o 
   4   4   7      294.20      293.42     18.37 o 
   5   4   7     5136.03     4710.24     54.86 o 
   6   4   7     2668.01     2324.54     39.50 o 
   7   4   7      649.97      580.28     20.36 o 
   8   4   7     2012.69     1975.37     40.65 o 
 -10   5   7       40.88       51.76      8.20 o 
  -9   5   7      295.23      368.31     25.37 o 
  -8   5   7      474.58      421.20     26.85 o 
  -7   5   7      785.29      732.47     19.37 o 
  -6   5   7      380.39      364.87     25.23 o 
  -5   5   7       49.55       70.36      7.52 o 
  -4   5   7      329.10      285.73      9.53 o 
  -3   5   7     1195.85     1183.45     26.17 o 
  -2   5   7     5139.29     5054.61     48.45 o 
  -1   5   7     1870.33     2172.77     33.48 o 
   0   5   7       35.80       28.06     16.51 o 
   1   5   7       19.00       39.57     10.28 o 
   2   5   7      130.41      131.82     14.19 o 
   3   5   7      656.77      643.50     31.61 o 
   4   5   7       31.34       44.12      9.54 o 
   5   5   7     2431.76     2488.99    172.60 o 
   6   5   7     1229.75     1148.53     69.32 o 
   7   5   7        2.99       23.51      7.34 o 
 -10   6   7      195.80      263.61     10.05 o 
  -9   6   7     2767.47     2902.20     30.76 o 
  -8   6   7       95.47       82.89     10.54 o 
  -7   6   7      621.17      692.91     23.02 o 
  -6   6   7     3586.73     3497.78    104.76 o 
  -5   6   7      144.74      144.45      8.58 o 
  -4   6   7      151.95      129.25     19.11 o 
  -3   6   7      179.76      194.61      9.84 o 
  -2   6   7       15.14       19.40      6.91 o 
  -1   6   7       33.03       43.40      9.49 o 
   0   6   7       71.25       87.07      8.24 o 
   1   6   7      102.51       93.05     11.50 o 
   2   6   7       17.13       56.42     47.18 o 
   3   6   7      216.17      202.90     13.51 o 
   4   6   7        2.30       29.50      9.18 o 
   5   6   7      411.35      422.61     23.67 o 
   6   6   7      445.19      346.53     16.86 o 
   7   6   7        2.84        7.70      9.83 o 
 -10   7   7     2103.95     2203.50     27.64 o 
  -9   7   7      509.28      589.35     15.08 o 
  -8   7   7      810.38      840.21     17.55 o 
  -7   7   7     9398.25     9508.38     79.19 o 
  -6   7   7     3679.20     3771.06     44.79 o 
  -5   7   7     3495.65     3294.95     39.45 o 
  -4   7   7     6988.99     6436.10    119.35 o 
  -3   7   7      879.98      979.40     15.01 o 
  -2   7   7    12948.71    12580.93    428.79 o 
  -1   7   7     9005.96     8887.00    213.86 o 
   0   7   7       51.02       79.06      8.07 o 
   1   7   7     2422.94     2852.96     45.95 o 
   2   7   7      351.78      376.92     26.49 o 
   3   7   7     5071.54     5036.16    140.24 o 
   4   7   7     6519.17     6400.76     59.62 o 
   5   7   7      188.62      199.06     12.46 o 
   6   7   7      971.17      838.08     21.84 o 
   7   7   7     2023.66     1725.35     49.01 o 
  -9   8   7     4156.14     4012.19     46.27 o 
  -8   8   7     1280.16     1240.68     22.87 o 
  -7   8   7     3064.33     3028.76    133.14 o 
  -6   8   7     5368.50     5166.60    202.82 o 
  -5   8   7      872.46      799.28     16.42 o 
  -4   8   7     2801.47     2877.96     52.26 o 
  -3   8   7     3318.94     3457.27     38.70 o 
  -2   8   7       79.09       85.43      6.06 o 
  -1   8   7     3617.53     3729.29     86.77 o 
   0   8   7     5705.56     6350.50    273.82 o 
   1   8   7        8.81       44.86     10.82 o 
   2   8   7     1671.37     1673.94    136.04 o 
   3   8   7     4581.50     4720.75     58.93 o 
   4   8   7       83.21       41.52     12.97 o 
   5   8   7     6540.03     7080.87    602.48 o 
   6   8   7     2092.68     1934.11     46.80 o 
  -9   9   7      316.54      323.83     11.64 o 
  -8   9   7      391.41      374.13     18.29 o 
  -7   9   7     2929.06     2829.57     40.94 o 
  -6   9   7      103.17      111.52      9.29 o 
  -5   9   7     1896.18     1813.73     46.75 o 
  -4   9   7    10021.26     9678.53    193.42 o 
  -3   9   7       45.89       60.91      6.23 o 
  -2   9   7     6562.21     6405.73     74.96 o 
  -1   9   7     1882.14     1888.62     43.80 o 
   0   9   7      813.05      796.84     29.49 o 
   1   9   7     9732.19    10184.10    526.01 o 
   2   9   7     3232.32     3138.99    110.95 o 
   3   9   7     1168.12     1276.83     31.25 o 
   4   9   7     2205.57     2369.79     57.08 o 
   5   9   7      128.75      176.39     24.26 o 
   6   9   7     2994.03     2638.60     45.74 o 
  -8  10   7      328.69      303.31     14.27 o 
  -7  10   7       13.26       19.12      9.59 o 
  -6  10   7       55.59       67.09     10.02 o 
  -5  10   7       27.85       48.40      6.27 o 
  -4  10   7      817.91      857.55     20.03 o 
  -3  10   7     2184.32     2330.82     29.92 o 
  -2  10   7       48.74      112.54      7.97 o 
  -1  10   7      135.00      116.98     11.32 o 
   0  10   7      268.54      260.60     28.22 o 
   1  10   7       16.91       38.81     14.69 o 
   2  10   7       87.14       91.28     17.04 o 
   3  10   7      500.79      574.18     29.47 o 
   4  10   7      244.60      255.39     15.00 o 
   5  10   7      189.44      200.70     13.00 o 
  -7  11   7      238.54      265.03     11.56 o 
  -6  11   7       47.10       60.11      6.81 o 
  -5  11   7      183.98      142.16     14.65 o 
  -4  11   7        8.30       36.21      6.77 o 
  -3  11   7      228.84      232.13     14.82 o 
  -2  11   7      103.72      113.14     11.87 o 
  -1  11   7      334.78      299.14     12.22 o 
   0  11   7      181.67      196.18     10.48 o 
   1  11   7      177.86      180.76     12.72 o 
   2  11   7      371.64      358.66     50.85 o 
   3  11   7      346.82      316.84     21.44 o 
   4  11   7       41.99       39.55      8.28 o 
   5  11   7      741.57      828.65     27.15 o 
  -6  12   7      961.75     1089.70     19.81 o 
  -5  12   7     1125.43     1267.84     24.16 o 
  -4  12   7      649.60      715.82     16.89 o 
  -3  12   7     1854.80     1896.12     40.26 o 
  -2  12   7       49.22       55.50      6.94 o 
  -1  12   7      374.81      390.16     17.61 o 
   0  12   7      829.88      856.61     52.10 o 
   1  12   7      178.33      173.97     12.09 o 
   2  12   7      754.98      906.15     29.99 o 
   3  12   7     1050.63     1001.90     55.13 o 
   4  12   7      279.56      299.47     32.01 o 
  -6  13   7       96.83       79.93     11.28 o 
  -5  13   7     3100.14     2840.28     58.70 o 
  -4  13   7     4006.38     3701.07     70.15 o 
  -3  13   7     1288.65     1142.88     57.45 o 
  -2  13   7     2191.83     2330.38    246.36 o 
  -1  13   7      112.54      151.28     12.57 o 
   0  13   7     1732.99     1790.14    145.35 o 
   1  13   7     4568.70     5650.49    183.63 o 
   2  13   7      515.75      469.90     16.20 o 
   3  13   7       70.66       73.34      6.19 o 
  -4  14   7      631.95      690.99     75.34 o 
  -3  14   7     1876.86     1522.15    334.35 o 
  -2  14   7       79.66       71.88     23.48 o 
  -1  14   7       46.06       49.44      6.57 o 
   0  14   7      320.20      305.81     39.92 o 
   1  14   7       44.31       27.02      6.31 o 
   2  14   7      412.76      328.28     12.33 o 
 -11   0   8     2948.38     4100.03     59.51 o 
 -10   0   8      507.12      546.19     31.78 o 
  -9   0   8    10761.29    12389.58    179.33 o 
  -8   0   8     7670.45     8277.87     78.39 o 
  -7   0   8      910.85      875.29     29.54 o 
  -6   0   8    24671.27    23076.64    492.70 o 
  -5   0   8    14770.57    13310.98     96.91 o 
  -4   0   8     8237.17     8250.89    500.91 o 
  -3   0   8    20533.39    24381.05    260.17 o 
  -2   0   8    11755.53    14416.83    188.61 o 
   0   0   8     3151.60     3136.27     50.11 o 
   1   0   8     6758.46     6750.50    183.42 o 
   2   0   8     2224.13     2058.76     52.27 o 
   3   0   8    11031.56     9735.15    206.68 o 
   4   0   8       71.21       91.70     20.10 o 
   5   0   8     5387.58     4835.08     62.08 o 
   6   0   8      461.11      451.97     62.18 o 
   7   0   8      372.22      362.58     16.38 o 
 -11   1   8      191.19      153.00     23.00 o 
 -10   1   8     2092.98     2104.06     44.29 o 
  -9   1   8      346.91      396.55     20.04 o 
  -8   1   8      115.21      154.88      9.85 o 
  -7   1   8     8343.37     8338.72    156.93 o 
  -6   1   8     3586.44     3440.50     45.25 o 
  -5   1   8     4756.42     4730.84     76.39 o 
  -4   1   8    12598.11    11702.86     72.47 o 
  -3   1   8     5757.42     7177.59    138.21 o 
  -2   1   8     2680.91     3231.69     63.06 o 
   0   1   8    10334.33    10048.40    189.35 o 
   1   1   8     5648.24     5892.78    170.32 o 
   2   1   8     4779.06     5105.54    107.86 o 
   3   1   8       88.71       82.44      9.51 o 
   4   1   8     5160.73     4933.16    223.23 o 
   5   1   8     5279.72     5001.34    172.81 o 
   6   1   8       33.12       50.74      6.73 o 
   7   1   8     4397.21     4298.02     47.84 o 
 -11   2   8      766.89      938.01    133.76 o 
 -10   2   8        4.91       35.79     10.02 o 
  -9   2   8     2027.64     2136.90     57.67 o 
  -8   2   8     2028.39     2026.48     55.96 o 
  -7   2   8      381.57      393.79     17.31 o 
  -6   2   8     3884.93     3659.68     68.90 o 
  -5   2   8     2182.11     2041.06     48.13 o 
  -4   2   8        7.33        2.10      7.17 o 
  -3   2   8    12103.22    14046.95    182.36 o 
  -2   2   8       64.08      179.20     13.47 o 
  -1   2   8      492.17      450.92     23.35 o 
   0   2   8     9456.60     9665.60     87.97 o 
   1   2   8       17.93       33.00      8.12 o 
   2   2   8      255.37      248.61      9.47 o 
   3   2   8      544.21      499.67     12.70 o 
   4   2   8      333.82      279.02     12.01 o 
   5   2   8      993.93      767.38     21.97 o 
   6   2   8      108.21      127.98     14.65 o 
   7   2   8       24.00       51.61      9.10 o 
 -10   3   8       52.56       74.87     12.25 o 
  -9   3   8        9.00       50.57      8.55 o 
  -8   3   8      105.83      143.47      9.71 o 
  -7   3   8      965.89      891.64     23.14 o 
  -6   3   8      191.39      234.24      8.78 o 
  -5   3   8      197.10      187.32     12.59 o 
  -4   3   8       51.53       77.98     11.08 o 
  -3   3   8     1126.71      958.46     20.09 o 
  -2   3   8     3037.92     3227.80    180.90 o 
  -1   3   8     3037.26     3494.42     40.77 o 
   0   3   8       62.07       64.40      8.52 o 
   1   3   8      235.79      248.20     19.35 o 
   2   3   8     1942.94     2146.38    103.78 o 
   3   3   8     2370.06     2188.43     38.00 o 
   4   3   8     1133.85     1004.40     26.52 o 
   5   3   8      268.97      235.64     16.98 o 
   6   3   8      678.53      618.91     18.24 o 
   7   3   8      124.55      166.78     11.50 o 
 -10   4   8       27.04       77.61      8.54 o 
  -9   4   8     1558.02     1543.32     23.45 o 
  -8   4   8     1345.62     1322.51     20.50 o 
  -7   4   8       69.59       82.10      9.44 o 
  -6   4   8     4144.12     3706.54     51.10 o 
  -5   4   8     4432.93     4061.76    143.63 o 
  -4   4   8      488.74      508.77     26.63 o 
  -3   4   8     3959.11     3837.27    174.09 o 
  -2   4   8     2388.07     2206.25     91.64 o 
  -1   4   8      291.59      345.95     11.58 o 
   0   4   8    13128.84    14815.96    115.47 o 
   1   4   8     2834.20     2891.18     44.30 o 
   2   4   8     3474.28     3165.47     80.37 o 
   3   4   8    11480.95    10633.81    112.29 o 
   4   4   8      430.14      467.69     19.34 o 
   5   4   8     4502.94     3988.45     42.39 o 
   6   4   8     5429.68     5042.90     43.37 o 
   7   4   8       63.99      107.38     14.34 o 
 -10   5   8     5167.46     5807.41    168.49 o 
  -9   5   8     4548.47     4856.90     76.54 o 
  -8   5   8      187.17      184.10     10.26 o 
  -7   5   8     7196.78     6586.04    153.20 o 
  -6   5   8      238.69      241.03     10.65 o 
  -5   5   8     3645.30     3319.33     62.45 o 
  -4   5   8    19983.34    18518.92    152.89 o 
  -3   5   8     4929.76     4889.21     41.42 o 
  -2   5   8     9819.18     9701.73    188.74 o 
  -1   5   8      746.38      652.43     15.31 o 
   0   5   8       37.52       24.19      9.52 o 
   1   5   8     7376.46     7685.42    347.75 o 
   2   5   8     7714.48     8203.31     56.42 o 
   3   5   8       31.89       47.12      9.76 o 
   4   5   8     6167.88     5638.58     97.67 o 
   5   5   8     1041.07      998.69     27.27 o 
   6   5   8      909.47      812.44     22.86 o 
   7   5   8     4040.09     3855.98     65.07 o 
 -10   6   8       26.20       60.49     10.34 o 
  -9   6   8     3475.60     3599.93     82.99 o 
  -8   6   8     4205.44     3919.07    164.63 o 
  -7   6   8       53.64       66.00      7.54 o 
  -6   6   8     7530.17     7115.30     89.62 o 
  -5   6   8     4370.99     4008.81     35.82 o 
  -4   6   8      496.59      527.50     22.37 o 
  -3   6   8     9394.45     9478.27    117.56 o 
  -2   6   8     1574.12     1459.39     20.02 o 
  -1   6   8      634.03      721.30     21.05 o 
   0   6   8    19244.78    21492.65    116.37 o 
   1   6   8     2554.91     2986.48     74.42 o 
   2   6   8     1114.99     1186.35     64.63 o 
   3   6   8     2511.37     2416.92     39.89 o 
   4   6   8      200.25      222.46     13.23 o 
   5   6   8     4793.90     4681.74     63.14 o 
   6   6   8     3348.41     3339.84     39.98 o 
   7   6   8      151.22      157.73     21.89 o 
 -10   7   8     1570.73     1869.37     34.81 o 
  -9   7   8      291.54      345.44     15.91 o 
  -8   7   8      417.10      387.86     22.98 o 
  -7   7   8     1946.41     1844.77     85.47 o 
  -6   7   8     1175.48     1097.86     24.67 o 
  -5   7   8     3845.02     3591.67     52.56 o 
  -4   7   8     5592.57     4860.87     72.37 o 
  -3   7   8     1166.62     1079.80     24.29 o 
  -2   7   8     2078.15     1981.44     26.49 o 
  -1   7   8     4823.57     4881.12     42.05 o 
   0   7   8       33.09       39.15      8.62 o 
   1   7   8     1514.45     1599.20     52.69 o 
   2   7   8    10133.24    10810.17    122.88 o 
   3   7   8      382.74      395.70     21.48 o 
   4   7   8     1156.65     1203.09     22.95 o 
   5   7   8      478.14      406.46     16.71 o 
   6   7   8      466.28      500.88     21.71 o 
  -9   8   8       65.11       84.93      6.87 o 
  -8   8   8      132.03       93.23      9.82 o 
  -7   8   8       90.28       79.40      7.16 o 
  -6   8   8      414.66      347.99     13.26 o 
  -5   8   8       22.53       69.66      9.66 o 
  -4   8   8      345.25      406.54     12.96 o 
  -3   8   8      156.56      155.35      8.86 o 
  -2   8   8      502.18      557.35     16.31 o 
  -1   8   8      180.45      157.06      8.85 o 
   0   8   8      105.37      119.05      9.78 o 
   1   8   8       29.85       32.82      8.72 o 
   2   8   8      297.69      331.27     25.70 o 
   3   8   8      174.23      214.24     22.31 o 
   4   8   8        3.95       -1.68     13.50 o 
   5   8   8      249.47      262.21     20.46 o 
   6   8   8      702.80      535.34     23.48 o 
  -9   9   8     1031.64      839.11     24.53 o 
  -8   9   8      131.44      109.91      9.06 o 
  -7   9   8      125.39      141.50      9.15 o 
  -6   9   8       19.00       16.99      8.02 o 
  -5   9   8     3798.01     3611.52     46.57 o 
  -4   9   8     2329.49     2539.03     93.87 o 
  -3   9   8       35.98       63.22      6.82 o 
  -2   9   8     1290.10     1441.09     34.54 o 
  -1   9   8       43.83       61.01      6.74 o 
   0   9   8     2244.36     2362.45     33.42 o 
   1   9   8     4782.53     5012.31    149.52 o 
   2   9   8     2205.95     2486.76    167.12 o 
   3   9   8       32.83       42.49     10.97 o 
   4   9   8      544.49      499.57     27.83 o 
   5   9   8      501.00      525.56     46.48 o 
  -8  10   8     1691.57     1564.32    158.59 o 
  -7  10   8      317.24      319.42     14.10 o 
  -6  10   8      411.64      420.20     17.94 o 
  -5  10   8      966.20      909.25     62.78 o 
  -4  10   8       70.63       67.31      8.12 o 
  -3  10   8     1089.16     1192.69     21.09 o 
  -2  10   8     1319.92     1327.85     22.12 o 
  -1  10   8     1386.95     1397.71     22.94 o 
   0  10   8     6476.87     6323.49     58.73 o 
   1  10   8     2665.55     2783.35     52.81 o 
   2  10   8     3512.71     3560.55    337.79 o 
   3  10   8     6654.98     6187.61    764.53 o 
   4  10   8      402.44      407.66     19.84 o 
   5  10   8     4847.41     4494.29     52.98 o 
  -7  11   8     5336.12     5615.15     60.62 o 
  -6  11   8     2163.78     1844.76    138.04 o 
  -5  11   8     1974.95     1839.60    114.10 o 
  -4  11   8     1445.71     1532.86     92.14 o 
  -3  11   8      686.49      717.90     39.21 o 
  -2  11   8     4850.40     5131.03     54.23 o 
  -1  11   8     1795.86     1961.42     26.54 o 
   0  11   8     1007.59      926.41     85.27 o 
   1  11   8     4436.54     4030.36    190.66 o 
   2  11   8      849.62      687.15     74.94 o 
   3  11   8     1517.13     1473.32     87.52 o 
   4  11   8     3596.72     4092.79     59.99 o 
  -6  12   8      158.15      141.06     15.25 o 
  -5  12   8       48.57       77.89     20.26 o 
  -4  12   8      122.44      145.28     15.00 o 
  -3  12   8     1266.91     1171.64     24.80 o 
  -2  12   8      103.19      136.30     10.06 o 
  -1  12   8       89.64       80.16      8.34 o 
   0  12   8     1704.24     1726.85    162.10 o 
   1  12   8      323.99      344.50     44.71 o 
   2  12   8      796.83      717.29     55.36 o 
   3  12   8     5914.63     5518.64    401.75 o 
  -5  13   8      280.00      237.39      9.72 o 
  -4  13   8      420.63      403.92     13.48 o 
  -3  13   8      195.57      185.27     32.90 o 
  -2  13   8     1256.16     1439.49    209.46 o 
  -1  13   8      232.89      232.65     12.39 o 
   0  13   8      184.13      177.44     26.25 o 
   1  13   8      862.55      776.79    479.21 o 
   2  13   8        0.94       -1.71      5.18 o 
  -3  14   8      510.37      472.86    102.05 o 
  -2  14   8       23.84       17.99      6.16 o 
  -1  14   8       25.12        2.45      9.70 o 
   0  14   8      815.45      810.12     19.05 o 
 -10   1   9     1049.05     1201.73     23.45 o 
  -9   1   9     2719.63     2874.87     38.25 o 
  -8   1   9      969.11      974.99     17.45 o 
  -7   1   9      756.37      789.89     14.91 o 
  -6   1   9       71.71      113.26      7.55 o 
  -5   1   9      819.56      804.70     28.24 o 
  -4   1   9     3341.90     3025.38     72.84 o 
  -3   1   9     5498.09     5111.69     59.17 o 
  -2   1   9     2410.41     2278.39     95.46 o 
  -1   1   9      712.08      672.65     27.90 o 
   0   1   9       54.16       69.92      7.54 o 
   1   1   9     3380.12     3439.64     49.54 o 
   2   1   9     3062.87     2950.64     83.97 o 
   3   1   9      545.21      480.42     13.74 o 
   4   1   9     2131.82     1862.56     32.01 o 
   5   1   9     3255.94     2803.97     44.09 o 
   6   1   9      380.74      355.39     13.66 o 
   7   1   9     2159.59     2107.74     37.49 o 
 -10   2   9     1454.28     1574.77     24.89 o 
  -9   2   9     1327.13     1303.48     25.51 o 
  -8   2   9     5736.27     5706.12    128.75 o 
  -7   2   9       45.86       91.76      8.36 o 
  -6   2   9     3957.98     3777.38     81.96 o 
  -5   2   9     6097.57     5721.34    115.19 o 
  -4   2   9     1580.46     1472.93     30.81 o 
  -3   2   9     1599.13     1523.50     38.04 o 
  -2   2   9     2409.80     2159.58     71.09 o 
  -1   2   9        2.19       17.31      6.78 o 
   0   2   9    20207.97    22255.70    387.86 o 
   1   2   9     9040.04     9573.61    328.90 o 
   2   2   9      505.93      509.54     14.36 o 
   3   2   9     1131.05     1030.33     22.14 o 
   4   2   9      258.87      298.57     14.81 o 
   5   2   9     4687.91     3994.93     52.34 o 
   6   2   9     5214.31     4921.93     73.56 o 
   7   2   9     2895.59     2999.83    173.97 o 
 -10   3   9     3267.71     3727.90     71.95 o 
  -9   3   9     7281.24     7242.15     71.86 o 
  -8   3   9      379.58      327.71     11.40 o 
  -7   3   9     5869.74     5659.45    122.80 o 
  -6   3   9    11220.85    11126.08    157.94 o 
  -5   3   9     1245.52     1083.37     25.08 o 
  -4   3   9    15360.99    13847.08    262.71 o 
  -3   3   9    10175.87     9361.71    399.19 o 
  -2   3   9     2275.00     2365.12     36.79 o 
  -1   3   9     9164.56    10368.53     73.66 o 
   0   3   9     1238.38     1385.74     27.82 o 
   1   3   9     4988.41     5110.09     54.66 o 
   2   3   9     7745.38     8033.83    366.00 o 
   3   3   9      658.75      572.65     14.97 o 
   4   3   9     5305.62     4466.39     76.64 o 
   5   3   9     4158.07     3790.48     50.32 o 
   6   3   9      146.27      135.10      9.43 o 
   7   3   9     4436.35     4713.82     40.16 o 
 -10   4   9      390.94      457.03     14.45 o 
  -9   4   9     2797.59     2790.84     28.39 o 
  -8   4   9     1871.29     1895.73     77.28 o 
  -7   4   9     1770.66     1745.13     27.98 o 
  -6   4   9      858.92      866.10     49.68 o 
  -5   4   9      348.98      312.56     15.35 o 
  -4   4   9       49.54       99.83      9.34 o 
  -3   4   9      232.02      225.29     23.53 o 
  -2   4   9     1620.81     1569.43     63.52 o 
  -1   4   9        1.56        3.20      7.14 o 
   0   4   9      114.34      164.83     13.42 o 
   1   4   9      577.96      609.14     15.52 o 
   2   4   9      406.25      424.14     15.17 o 
   3   4   9     6624.36     5728.60    121.56 o 
   4   4   9      831.57      782.88     27.56 o 
   5   4   9      387.27      391.84     14.29 o 
   6   4   9     1859.55     1836.63     75.53 o 
   7   4   9      170.44      183.47     25.09 o 
 -10   5   9       17.56       37.32      9.06 o 
  -9   5   9      130.78      188.85      9.72 o 
  -8   5   9       21.89       47.50      7.51 o 
  -7   5   9     1045.55      993.56     21.00 o 
  -6   5   9     1598.89     1348.44     54.15 o 
  -5   5   9      967.73      882.24     45.20 o 
  -4   5   9        8.42       12.12      6.56 o 
  -3   5   9       40.42       83.33      7.76 o 
  -2   5   9       78.19       67.66      7.74 o 
  -1   5   9     1176.98     1297.57     30.68 o 
   0   5   9       18.01       26.93      8.44 o 
   1   5   9     4935.00     4569.37     87.17 o 
   2   5   9      485.95      456.33     16.28 o 
   3   5   9     2178.75     2151.26     29.83 o 
   4   5   9     3956.52     3919.26     49.14 o 
   5   5   9       10.49       29.36      9.53 o 
   6   5   9      271.77      250.70     13.12 o 
 -10   6   9      352.12      481.64     22.38 o 
  -9   6   9      247.55      281.76     10.31 o 
  -8   6   9      508.81      519.80     21.91 o 
  -7   6   9      691.38      699.83     17.74 o 
  -6   6   9     1416.44     1275.94     18.94 o 
  -5   6   9     2706.70     2307.08    107.80 o 
  -4   6   9        7.75       32.60      6.21 o 
  -3   6   9     3137.82     3182.88     37.16 o 
  -2   6   9     5666.55     6497.08     64.96 o 
  -1   6   9        2.98       11.65      6.98 o 
   0   6   9     9299.66     9990.69    111.30 o 
   1   6   9     3415.47     3663.22    109.13 o 
   2   6   9        2.95       18.46      7.80 o 
   3   6   9     4459.68     4391.98     54.54 o 
   4   6   9       34.64       69.37     10.80 o 
   5   6   9      429.87      421.96     16.96 o 
   6   6   9      416.87      378.70     25.79 o 
  -9   7   9      749.44      724.34     19.34 o 
  -8   7   9      331.03      292.20     27.95 o 
  -7   7   9     1865.93     1629.06     75.79 o 
  -6   7   9      725.01      627.38     21.93 o 
  -5   7   9     1767.94     1721.39     35.56 o 
  -4   7   9     2353.40     2515.28     55.33 o 
  -3   7   9      494.26      495.64     17.09 o 
  -2   7   9     1304.67     1421.84     24.12 o 
  -1   7   9     6780.28     7144.75     62.23 o 
   0   7   9     3563.10     3923.92    105.65 o 
   1   7   9      572.17      612.30     21.53 o 
   2   7   9     5065.63     5485.31     98.33 o 
   3   7   9      859.47      921.04     27.22 o 
   4   7   9      550.83      560.97     34.21 o 
   5   7   9     3804.51     3947.75     39.45 o 
   6   7   9     1266.91     1284.72     32.88 o 
  -9   8   9     1244.20     1313.21     21.80 o 
  -8   8   9     4432.60     4412.10     37.14 o 
  -7   8   9     1532.86     1271.77     44.36 o 
  -6   8   9     1838.55     1702.92     33.45 o 
  -5   8   9     7718.33     6637.35     91.48 o 
  -4   8   9       63.29       76.26      7.40 o 
  -3   8   9     9837.50     9364.68     82.32 o 
  -2   8   9    10694.21    10733.46     77.16 o 
  -1   8   9        0.23        3.36      6.81 o 
   0   8   9     7272.42     8440.56    357.65 o 
   1   8   9     7758.74     8112.59    373.96 o 
   2   8   9     1962.55     2176.40     39.57 o 
   3   8   9     7717.78     7951.56    264.45 o 
   4   8   9     3417.28     3608.61     68.14 o 
   5   8   9      731.11      640.58     26.63 o 
  -8   9   9       30.87       52.33      8.35 o 
  -7   9   9     5367.55     4742.56     45.30 o 
  -6   9   9      403.50      364.06     13.34 o 
  -5   9   9      371.24      291.81     15.23 o 
  -4   9   9     3132.10     3043.74    113.20 o 
  -3   9   9     2266.14     2098.11     35.20 o 
  -2   9   9      928.64     1025.90     45.10 o 
  -1   9   9     2397.19     2550.42     33.11 o 
   0   9   9      287.44      279.74     10.79 o 
   1   9   9     3399.18     3414.95    159.81 o 
   2   9   9     1487.01     1718.27     48.81 o 
   3   9   9      925.26      894.33     84.99 o 
   4   9   9      767.76      852.25     92.75 o 
   5   9   9     1312.44     1398.94     32.69 o 
  -8  10   9      139.25      108.21     14.07 o 
  -7  10   9        5.63       39.66      6.54 o 
  -6  10   9      175.98      150.41     10.65 o 
  -5  10   9      537.04      483.26     20.51 o 
  -4  10   9      284.98      222.98     13.76 o 
  -3  10   9       27.58       29.81      7.34 o 
  -2  10   9       32.60       42.71      7.56 o 
  -1  10   9       79.43       74.16      9.74 o 
   0  10   9     1681.44     1599.02     48.96 o 
   1  10   9      268.11      283.32     26.44 o 
   2  10   9      320.60      266.25     30.38 o 
   3  10   9      230.85      239.27     52.21 o 
   4  10   9      315.45      356.09     19.13 o 
  -7  11   9      237.32      142.70     14.43 o 
  -6  11   9      213.98      208.85     19.19 o 
  -5  11   9       57.54      100.64     10.07 o 
  -4  11   9      383.10      473.51     17.14 o 
  -3  11   9       82.52       99.18      8.85 o 
  -2  11   9       41.26       47.26      7.57 o 
  -1  11   9      341.30      366.96     15.81 o 
   0  11   9      548.24      415.70     50.79 o 
   1  11   9       68.86       61.88      7.51 o 
   2  11   9       26.71       47.65      9.25 o 
   3  11   9       27.45       20.79      8.42 o 
  -6  12   9      945.41      818.86     16.06 o 
  -5  12   9     1626.82     1645.62     45.48 o 
  -4  12   9      328.85      317.57     24.70 o 
  -3  12   9      623.50      635.87     52.82 o 
  -2  12   9     2533.23     2299.40    197.44 o 
  -1  12   9       77.68       77.63      7.76 o 
   0  12   9     2796.17     2320.25    488.85 o 
   1  12   9     2670.73     2740.51    319.67 o 
   2  12   9       12.03       13.06      6.22 o 
  -5  13   9     1192.27     1084.26     20.61 o 
  -4  13   9     4372.56     3781.31    581.00 o 
  -3  13   9     1858.83     1570.58    270.71 o 
  -2  13   9      548.49      462.58    176.73 o 
  -1  13   9     2337.79     1714.55    518.79 o 
   0  13   9      769.26      714.12     85.34 o 
   1  13   9     1658.84     1552.31     23.63 o 
 -10   0  10     1966.20     2328.16     47.16 o 
  -9   0  10      399.23      314.09     16.79 o 
  -8   0  10     1068.48     1209.55     40.43 o 
  -7   0  10     7369.44     6551.30    301.61 o 
  -6   0  10     1282.33     1258.55     86.91 o 
  -5   0  10     4603.66     3930.62    268.13 o 
  -4   0  10      353.28      284.18     21.02 o 
  -3   0  10     1713.89     1759.00     43.83 o 
  -2   0  10    28489.44    26526.41    156.22 o 
  -1   0  10      203.61      161.45     19.78 o 
   0   0  10    10576.58    11686.04     76.52 o 
   1   0  10    12703.60    13047.15     86.41 o 
   2   0  10      120.22      117.91      9.75 o 
   3   0  10    10029.04     9518.42     75.39 o 
   4   0  10    18251.03    17745.85    145.88 o 
   5   0  10       91.54       98.06     10.84 o 
   6   0  10     5726.72     5757.03     90.59 o 
 -10   1  10      909.66     1018.92     18.90 o 
  -9   1  10     5391.74     5698.60     46.31 o 
  -8   1  10      276.49      266.03      9.75 o 
  -7   1  10     1519.90     1429.82     35.18 o 
  -6   1  10     2054.65     1819.98     27.19 o 
  -5   1  10      537.84      504.32     40.10 o 
  -4   1  10     7951.77     7167.30     63.81 o 
  -3   1  10     2575.25     2371.59     35.71 o 
  -2   1  10     4396.17     4127.60    105.18 o 
  -1   1  10     5305.56     5169.21     47.97 o 
   0   1  10      704.91      720.47     12.97 o 
   1   1  10     2360.63     2307.24     30.19 o 
   2   1  10     7723.41     7507.02    197.62 o 
   3   1  10     1618.12     1629.93     25.61 o 
   4   1  10     1541.36     1421.21     22.16 o 
   5   1  10     1917.28     1685.85     36.67 o 
   6   1  10      928.82      914.76     16.37 o 
 -10   2  10      228.22      306.58     10.49 o 
  -9   2  10      200.17      255.25     11.46 o 
  -8   2  10       42.39       44.70      8.24 o 
  -7   2  10       98.35      116.03     11.01 o 
  -6   2  10      235.74      267.20     12.60 o 
  -5   2  10      153.30      142.66      9.40 o 
  -4   2  10     1974.47     1775.37     32.41 o 
  -3   2  10       55.97       57.93      8.51 o 
  -2   2  10       93.45      115.43     10.23 o 
  -1   2  10     1521.10     1504.27     28.56 o 
   0   2  10     1920.03     2130.13     40.30 o 
   1   2  10     5618.82     5654.80     73.03 o 
   2   2  10      739.64      730.11     20.81 o 
   3   2  10      310.68      297.20     16.18 o 
   4   2  10     1433.92     1272.35     39.88 o 
   5   2  10        5.52       41.58     10.67 o 
   6   2  10     2415.88     2464.51     32.05 o 
 -10   3  10        2.94        0.54      8.64 o 
  -9   3  10      359.45      389.40     16.92 o 
  -8   3  10       70.19       85.66      9.10 o 
  -7   3  10      153.49      160.52     15.98 o 
  -6   3  10      903.75      778.37     27.61 o 
  -5   3  10       99.55       92.62      9.03 o 
  -4   3  10        6.76       29.50      7.81 o 
  -3   3  10      440.46      392.95     18.97 o 
  -2   3  10     2986.55     3032.66     35.39 o 
  -1   3  10       51.07       86.09      8.63 o 
   0   3  10     1811.02     1966.72     33.24 o 
   1   3  10      448.00      474.83     13.26 o 
   2   3  10      842.17      891.51     30.07 o 
   3   3  10      832.52      786.53     18.89 o 
   4   3  10      220.92      213.08     11.35 o 
   5   3  10       38.63       39.60      9.10 o 
   6   3  10       37.58       46.64      9.46 o 
 -10   4  10     1668.70     1856.33     39.29 o 
  -9   4  10      915.46      958.20     49.20 o 
  -8   4  10     3764.85     3585.24     47.18 o 
  -7   4  10     2247.47     2540.25     41.89 o 
  -6   4  10      445.31      413.66     37.75 o 
  -5   4  10     3680.01     2896.69     53.55 o 
  -4   4  10     2638.68     2437.98    118.25 o 
  -3   4  10     3341.13     3383.46    140.58 o 
  -2   4  10     6883.00     7316.88    253.16 o 
  -1   4  10       34.36       33.83      7.62 o 
   0   4  10      640.76      754.28     17.42 o 
   1   4  10     3051.33     3058.01     43.98 o 
   2   4  10      444.69      424.54     12.40 o 
   3   4  10      574.57      521.20     40.00 o 
   4   4  10     1387.70     1268.68     28.59 o 
   5   4  10       27.12       38.76     12.19 o 
   6   4  10      877.90      728.74     49.92 o 
 -10   5  10      810.95      844.81     28.41 o 
  -9   5  10     3097.49     3018.61    117.89 o 
  -8   5  10     2165.16     1965.37     99.02 o 
  -7   5  10     2391.60     2226.81     47.60 o 
  -6   5  10     2622.41     2626.87     41.37 o 
  -5   5  10        6.76       34.44     10.70 o 
  -4   5  10     7253.71     7281.10    202.37 o 
  -3   5  10     7500.93     8406.75     86.79 o 
  -2   5  10       28.83       60.19      7.03 o 
  -1   5  10     7662.24     8626.23     67.65 o 
   0   5  10     5465.40     5991.02     57.89 o 
   1   5  10     2389.30     2370.10     33.80 o 
   2   5  10     4636.40     4692.39     43.35 o 
   3   5  10     2131.02     2108.69     84.30 o 
   4   5  10      194.23      200.51     13.45 o 
   5   5  10    10014.54     9913.87    246.09 o 
   6   5  10      741.55      829.67     16.86 o 
  -9   6  10        2.41       10.58      7.39 o 
  -8   6  10     1579.72     1479.87     30.98 o 
  -7   6  10      803.39      629.01     22.45 o 
  -6   6  10      543.06      388.05     23.67 o 
  -5   6  10     5974.32     5256.52    173.51 o 
  -4   6  10     4321.32     4352.34     37.45 o 
  -3   6  10      172.64      181.79      8.22 o 
  -2   6  10     3257.55     3484.47     64.30 o 
  -1   6  10       54.20       92.12      7.58 o 
   0   6  10     8982.34     9370.58    313.49 o 
   1   6  10    11462.59    11789.96    101.87 o 
   2   6  10      359.90      361.74     13.55 o 
   3   6  10     2989.57     3005.96     47.78 o 
   4   6  10     1312.06     1307.58     35.38 o 
   5   6  10      793.43      804.36     18.98 o 
  -9   7  10     1071.00      996.95     22.39 o 
  -8   7  10       20.90       30.10      6.82 o 
  -7   7  10      413.94      322.01     11.38 o 
  -6   7  10     1930.22     1678.74     46.74 o 
  -5   7  10      231.44      253.74     10.19 o 
  -4   7  10      975.51      989.65     15.76 o 
  -3   7  10     1835.05     1874.47     23.09 o 
  -2   7  10     1652.62     1745.12     69.43 o 
  -1   7  10     1316.56     1500.89     45.44 o 
   0   7  10       48.83       79.47     10.82 o 
   1   7  10      967.97     1061.58     40.40 o 
   2   7  10     1128.78     1289.68     30.35 o 
   3   7  10      376.99      426.96     43.17 o 
   4   7  10      396.50      368.15     23.79 o 
   5   7  10     2347.19     2671.63     47.87 o 
  -8   8  10      308.16      241.77     16.73 o 
  -7   8  10       83.54       81.75      8.55 o 
  -6   8  10      771.40      676.56     15.57 o 
  -5   8  10      539.99      587.72     19.18 o 
  -4   8  10      648.67      605.33     26.00 o 
  -3   8  10       31.90       40.04     10.00 o 
  -2   8  10       48.51       42.32      7.43 o 
  -1   8  10       95.62       97.05     10.19 o 
   0   8  10      499.56      531.98     22.99 o 
   1   8  10      600.94      633.92     21.17 o 
   2   8  10        2.71       28.68      9.28 o 
   3   8  10      890.07      902.88     43.32 o 
   4   8  10      741.40      745.97     29.36 o 
   5   8  10      132.20      149.97     13.98 o 
  -8   9  10      582.80      488.21     97.32 o 
  -7   9  10      103.74      130.86      9.83 o 
  -6   9  10     1456.65     1293.70     29.04 o 
  -5   9  10      559.32      508.61     14.15 o 
  -4   9  10      746.68      733.68     26.76 o 
  -3   9  10     5221.19     5241.28     77.98 o 
  -2   9  10      709.26      784.61     18.57 o 
  -1   9  10      158.24      137.07     10.00 o 
   0   9  10     1363.33     1341.36     25.45 o 
   1   9  10      492.21      484.26     30.72 o 
   2   9  10      240.28      267.11     39.30 o 
   3   9  10      679.48      576.93    148.61 o 
   4   9  10       94.60       91.23     13.23 o 
  -7  10  10     1259.64      775.21    172.85 o 
  -6  10  10      971.86      888.47     17.11 o 
  -5  10  10     8374.92     8051.50     90.75 o 
  -4  10  10      826.44      894.52     37.92 o 
  -3  10  10       53.61       60.30      7.99 o 
  -2  10  10     4307.16     4360.32     45.71 o 
  -1  10  10      515.84      446.12     26.22 o 
   0  10  10     1400.76     1411.73     95.82 o 
   1  10  10     1623.99     1785.66    164.53 o 
   2  10  10      245.43      218.78     66.37 o 
   3  10  10      446.78      445.12     21.41 o 
  -6  11  10     3465.74     3228.81    203.26 o 
  -5  11  10      430.02      355.48     11.58 o 
  -4  11  10     2965.87     2921.46     36.22 o 
  -3  11  10     7699.99     7512.52     57.87 o 
  -2  11  10       47.22       61.97     10.38 o 
  -1  11  10     1649.65     1365.89    123.53 o 
   0  11  10     3256.33     2836.20    404.90 o 
   1  11  10        8.64       17.05      5.59 o 
   2  11  10     3638.93     3043.51   1310.17 o 
  -5  12  10      887.28      777.86     84.28 o 
  -4  12  10      604.66      539.12     54.95 o 
  -3  12  10     1669.08     1638.21    184.61 o 
  -2  12  10     2082.25     1912.77    249.74 o 
  -1  12  10      560.11      441.30     86.99 o 
   0  12  10       35.91       53.08      5.90 o 
   1  12  10      288.42      230.90     10.69 o 
  -3  13  10       81.60       53.78     10.66 o 
  -2  13  10      154.19      146.82     32.24 o 
  -1  13  10       64.87       68.98      7.71 o 
 -10   1  11      129.29       68.68     22.14 o 
  -9   1  11     1435.32     1133.06    248.68 o 
  -8   1  11     1288.60     1211.67     28.99 o 
  -7   1  11      615.09      593.17     22.71 o 
  -6   1  11     2898.36     2442.18    410.47 o 
  -5   1  11      687.22      658.11     47.40 o 
  -4   1  11      582.46      518.20     37.03 o 
  -3   1  11     4726.60     4500.12     48.06 o 
  -2   1  11      247.72      258.93     16.40 o 
  -1   1  11       92.54      101.94      7.70 o 
   0   1  11     8090.53     8257.92     66.67 o 
   1   1  11       12.78       27.29      9.07 o 
   2   1  11       54.91       74.18      9.98 o 
   3   1  11      791.02      813.11     18.56 o 
   4   1  11      229.42      181.81     10.35 o 
   5   1  11     2399.72     2506.86     66.16 o 
   6   1  11     2044.49     2104.19     67.98 o 
 -10   2  11     3406.65     1790.12     34.90 o 
  -9   2  11      601.54      494.54     36.50 o 
  -8   2  11     2471.50     2535.70     37.03 o 
  -7   2  11     7676.54     7976.11     86.28 o 
  -6   2  11        0.24       30.33     10.54 o 
  -5   2  11    12566.78    11436.17    253.44 o 
  -4   2  11    10043.74     8835.63    729.31 o 
  -3   2  11       93.33       86.99     12.98 o 
  -2   2  11     6543.74     6521.10     56.25 o 
  -1   2  11     3716.47     3600.20     48.73 o 
   0   2  11     2042.86     2079.29     43.78 o 
   1   2  11    20286.52    20602.94    791.29 o 
   2   2  11     6590.38     6132.55     58.27 o 
   3   2  11     1375.13     1207.66     29.28 o 
   4   2  11     2375.38     2189.46     32.28 o 
   5   2  11       25.86       63.86      9.22 o 
 -10   3  11      160.93      148.79     16.76 o 
  -9   3  11     3496.49     3206.91     76.47 o 
  -8   3  11     1322.21     1326.64     30.10 o 
  -7   3  11      371.36      355.37     39.61 o 
  -6   3  11     3219.61     3257.46     35.23 o 
  -5   3  11      318.05      300.16     32.12 o 
  -4   3  11     3247.67     3110.08    145.45 o 
  -3   3  11     8175.09     8048.53    248.37 o 
  -2   3  11     1819.34     1802.74     83.98 o 
  -1   3  11     2581.22     2680.26     41.21 o 
   0   3  11     5442.70     5633.25     57.94 o 
   1   3  11     2260.21     2362.84     30.93 o 
   2   3  11     3497.98     3511.71     40.80 o 
   3   3  11     7808.38     7421.50     61.89 o 
   4   3  11      464.81      402.68     13.12 o 
   5   3  11     3927.03     3803.96     37.60 o 
 -10   4  11     1745.77     1871.22     39.68 o 
  -9   4  11        8.21       22.67      8.24 o 
  -8   4  11     1837.05     1845.62     93.67 o 
  -7   4  11     4815.43     5039.97     94.05 o 
  -6   4  11      618.55      585.48     18.03 o 
  -5   4  11     7648.23     6622.63    462.10 o 
  -4   4  11     4785.82     4340.30    128.21 o 
  -3   4  11      529.50      539.69     15.76 o 
  -2   4  11    18271.37    19254.55    502.30 o 
  -1   4  11     7380.89     7882.68     62.15 o 
   0   4  11      508.03      627.80     16.78 o 
   1   4  11     4631.55     4644.82    107.77 o 
   2   4  11     1870.17     1667.66     36.74 o 
   3   4  11      760.20      637.34     16.05 o 
   4   4  11     2816.94     2412.52     80.90 o 
   5   4  11      256.67      278.78     12.08 o 
  -9   5  11      184.54      152.10     12.79 o 
  -8   5  11      120.59      158.40     10.75 o 
  -7   5  11      592.60      573.31     30.51 o 
  -6   5  11      385.07      337.20     21.84 o 
  -5   5  11      229.20      252.40     15.15 o 
  -4   5  11      934.07      938.13     15.92 o 
  -3   5  11      686.70      709.57     18.87 o 
  -2   5  11      592.82      630.44     17.62 o 
  -1   5  11      304.38      337.62     14.80 o 
   0   5  11      171.60      183.11     10.07 o 
   1   5  11     1677.38     1688.02     25.32 o 
   2   5  11        6.43        6.97      7.18 o 
   3   5  11     1538.76     1732.48     50.83 o 
   4   5  11      827.03      796.38     26.55 o 
   5   5  11      184.20      191.35     15.08 o 
  -9   6  11       66.42       90.06     10.22 o 
  -8   6  11      477.11      470.39     15.60 o 
  -7   6  11      114.03      110.60     12.52 o 
  -6   6  11      304.51      304.75     13.67 o 
  -5   6  11      233.58      238.37     10.25 o 
  -4   6  11      148.23      153.50     10.45 o 
  -3   6  11      238.65      257.26     10.38 o 
  -2   6  11       69.34      110.70     10.81 o 
  -1   6  11       63.50      104.51      9.13 o 
   0   6  11      353.99      391.99     16.40 o 
   1   6  11      314.34      337.41     10.19 o 
   2   6  11      992.06     1023.80     35.69 o 
   3   6  11      299.60      256.51     13.29 o 
   4   6  11      638.62      612.02     37.00 o 
   5   6  11      499.60      537.80     21.07 o 
  -8   7  11     3472.33     3017.91     34.43 o 
  -7   7  11       24.88       53.37      7.46 o 
  -6   7  11     4028.63     3725.36     47.50 o 
  -5   7  11      781.02      713.60     14.59 o 
  -4   7  11     3116.01     3299.61     31.81 o 
  -3   7  11     5296.97     5654.02     46.08 o 
  -2   7  11      568.21      621.38     13.61 o 
  -1   7  11      975.75     1080.46     18.42 o 
   0   7  11      420.81      536.13     21.92 o 
   1   7  11      211.50      196.41     13.33 o 
   2   7  11     6721.33     7182.18     64.57 o 
   3   7  11     2516.82     2676.43     54.35 o 
   4   7  11      566.61      614.13     24.89 o 
  -8   8  11     1325.83     1046.28     83.59 o 
  -7   8  11     3540.65     3436.77     56.71 o 
  -6   8  11      210.32      171.39      9.45 o 
  -5   8  11      529.53      507.92     14.29 o 
  -4   8  11     3313.82     3258.31     41.21 o 
  -3   8  11       16.72       19.92      8.11 o 
  -2   8  11     3908.46     4031.94     43.38 o 
  -1   8  11     1619.71     1565.94     48.26 o 
   0   8  11       30.16       47.74     13.35 o 
   1   8  11     1940.88     2032.26     71.59 o 
   2   8  11      602.58      596.25     29.41 o 
   3   8  11      364.25      388.36     21.56 o 
   4   8  11     4471.21     5259.55     60.16 o 
  -7   9  11      266.76      197.26     32.23 o 
  -6   9  11     3364.28     3106.53     63.61 o 
  -5   9  11      447.07      402.57     14.92 o 
  -4   9  11     2041.83     1940.31     40.32 o 
  -3   9  11     3272.10     3292.84     49.27 o 
  -2   9  11       12.56       37.91      7.02 o 
  -1   9  11     1108.63     1069.44     19.86 o 
   0   9  11     6472.68     6343.94    146.82 o 
   1   9  11      117.73      148.73     11.80 o 
   2   9  11     3518.24     3729.70    377.16 o 
   3   9  11     1122.48     1331.36     33.71 o 
  -6  10  11      198.72      187.03     19.34 o 
  -5  10  11     1100.31      931.65     36.07 o 
  -4  10  11      501.95      460.97     18.38 o 
  -3  10  11       61.23       64.12      9.12 o 
  -2  10  11      123.84       99.43      7.92 o 
  -1  10  11      269.24      218.91     14.24 o 
   0  10  11       35.92       35.72     13.22 o 
   1  10  11      753.15      720.07    156.81 o 
   2  10  11     1232.86     1173.97    289.35 o 
  -6  11  11       77.96       52.61      7.57 o 
  -5  11  11      104.65       92.66      7.59 o 
  -4  11  11       12.02       28.17      6.36 o 
  -3  11  11       88.88      101.33      8.42 o 
  -2  11  11       93.35       89.36     24.17 o 
  -1  11  11      358.99      329.33     15.04 o 
   0  11  11       28.42       20.56      5.48 o 
   1  11  11       87.09      100.17     12.15 o 
  -4  12  11      856.85      753.51    146.88 o 
  -3  12  11       31.13       -0.77     13.44 o 
  -2  12  11      666.88      633.40     36.96 o 
  -1  12  11      131.59      134.92     12.49 o 
   0  12  11      362.42      451.94     17.69 o 
 -10   0  12     5215.65     4419.17     47.36 o 
  -9   0  12      422.00      316.40     19.52 o 
  -8   0  12     6237.15     6583.43     86.76 o 
  -7   0  12    10280.75    10214.49    111.60 o 
  -6   0  12     1733.49     1848.55     50.06 o 
  -5   0  12     3549.50     3255.63     63.14 o 
  -4   0  12    11266.88    11154.77    109.03 o 
  -3   0  12     2416.07     2304.68     48.27 o 
  -2   0  12     4247.65     3912.84     60.22 o 
  -1   0  12     6776.45     6992.78    214.77 o 
   0   0  12      183.46      209.14     18.11 o 
   1   0  12     1913.13     1954.75     47.93 o 
   2   0  12     3083.11     2934.68     53.84 o 
   3   0  12      221.80      216.12     17.23 o 
   4   0  12      617.05      606.82     23.94 o 
   5   0  12      559.40      684.69     21.61 o 
 -10   1  12      294.73      215.96     16.38 o 
  -9   1  12     2426.51     2338.98     57.26 o 
  -8   1  12     4568.76     4693.99    218.56 o 
  -7   1  12      827.40      804.41     39.58 o 
  -6   1  12     2975.63     3019.66     49.64 o 
  -5   1  12     3055.89     2827.40     82.76 o 
  -4   1  12       45.44       50.23      9.68 o 
  -3   1  12     4457.93     4361.20     85.81 o 
  -2   1  12    10793.40    10428.52     68.51 o 
  -1   1  12      187.03      207.06     10.46 o 
   0   1  12     2986.27     3201.79     88.26 o 
   1   1  12     1043.81     1146.61     42.90 o 
   2   1  12     2152.11     2069.18     26.10 o 
   3   1  12     5608.00     5304.44     55.24 o 
   4   1  12      235.60      229.80      8.97 o 
   5   1  12     3128.24     3280.79     49.10 o 
 -10   2  12     1206.60     1271.01     28.37 o 
  -9   2  12      396.79      308.18     14.00 o 
  -8   2  12      179.15      229.09     20.55 o 
  -7   2  12     1766.90     1763.59     33.22 o 
  -6   2  12      124.45      119.94     11.86 o 
  -5   2  12     1166.39     1017.33     25.07 o 
  -4   2  12     1525.27     1411.22     27.74 o 
  -3   2  12       17.76       17.51      7.48 o 
  -2   2  12      676.74      705.49     23.83 o 
  -1   2  12      190.14      186.27     10.03 o 
   0   2  12       16.81       24.84      6.52 o 
   1   2  12     1183.36     1083.75     20.24 o 
   2   2  12       78.97       74.40      8.03 o 
   3   2  12       53.90       62.06      6.92 o 
   4   2  12      150.31      127.88      8.04 o 
   5   2  12       35.76       41.63      8.80 o 
  -9   3  12      788.28      775.80     27.60 o 
  -8   3  12       74.99       92.24      9.44 o 
  -7   3  12       91.35      125.00     18.86 o 
  -6   3  12       74.94       79.21     11.25 o 
  -5   3  12      445.00      430.71     25.33 o 
  -4   3  12     1708.37     1716.82     97.89 o 
  -3   3  12      509.58      533.65     15.72 o 
  -2   3  12      196.02      232.59     10.29 o 
  -1   3  12       32.61       44.36      7.43 o 
   0   3  12     1201.71     1200.49     26.38 o 
   1   3  12       90.96      117.00     12.93 o 
   2   3  12      579.63      542.74     14.38 o 
   3   3  12     1568.82     1472.15     36.93 o 
   4   3  12      185.39      172.49      8.35 o 
   5   3  12      316.24      346.37     15.19 o 
  -9   4  12      576.15      489.82     74.48 o 
  -8   4  12      245.05      252.23     25.94 o 
  -7   4  12     3695.68     3928.49     60.90 o 
  -6   4  12      933.69      987.86     22.02 o 
  -5   4  12      535.25      578.44     45.37 o 
  -4   4  12     3813.12     3385.33    166.36 o 
  -3   4  12     1030.82     1021.61     21.20 o 
  -2   4  12     3808.40     4314.39     65.80 o 
  -1   4  12     4014.70     4274.05     84.94 o 
   0   4  12      578.44      611.70     18.31 o 
   1   4  12     7951.88     7790.82     60.95 o 
   2   4  12     1729.10     1698.30     23.50 o 
   3   4  12        2.98        2.29      7.89 o 
   4   4  12     3082.23     3244.94     33.57 o 
  -9   5  12     2550.03     1730.08    198.57 o 
  -8   5  12     3208.31     3043.57     39.30 o 
  -7   5  12       38.93       30.69      7.80 o 
  -6   5  12     2798.89     3106.51     42.33 o 
  -5   5  12     3664.74     3667.91     48.08 o 
  -4   5  12      224.98      215.18      8.32 o 
  -3   5  12     4292.24     4784.42    121.20 o 
  -2   5  12     1141.49     1277.57     33.97 o 
  -1   5  12       74.72       68.99      9.49 o 
   0   5  12     6768.96     7330.86     79.92 o 
   1   5  12     2394.76     2457.17     29.55 o 
   2   5  12     2087.55     2175.88     27.06 o 
   3   5  12     1467.82     1523.30     38.04 o 
   4   5  12      120.97      113.35      8.63 o 
  -8   6  12      374.35      367.56     37.34 o 
  -7   6  12     4977.12     4638.10    408.29 o 
  -6   6  12      517.90      503.22     22.19 o 
  -5   6  12     4052.68     3992.68     48.19 o 
  -4   6  12     5456.41     5603.24     56.34 o 
  -3   6  12     1609.03     1620.76     30.94 o 
  -2   6  12     2204.75     2380.55     30.87 o 
  -1   6  12     3934.47     4291.19     49.51 o 
   0   6  12      552.93      537.60     28.93 o 
   1   6  12     4321.12     4448.34    116.40 o 
   2   6  12     3671.11     3815.00     32.47 o 
   3   6  12        7.49       16.73      7.42 o 
   4   6  12     1885.78     2005.75     36.02 o 
  -8   7  12      641.20      547.28     14.66 o 
  -7   7  12        0.16        6.83      9.18 o 
  -6   7  12     1009.82      900.57     16.52 o 
  -5   7  12     1441.39     1277.59     33.39 o 
  -4   7  12       11.98       18.57      8.50 o 
  -3   7  12     1344.06     1337.17     33.01 o 
  -2   7  12      977.06      999.79     15.93 o 
  -1   7  12      419.61      451.75     14.14 o 
   0   7  12     2766.01     2904.22     58.01 o 
   1   7  12      175.62      211.66     12.88 o 
   2   7  12       68.08       85.57      9.73 o 
   3   7  12      637.91      594.42     23.34 o 
  -7   8  12       69.98       51.40     15.98 o 
  -6   8  12        9.51       28.72      7.19 o 
  -5   8  12       16.84       32.52      6.51 o 
  -4   8  12       97.06       98.88      9.48 o 
  -3   8  12       25.27       17.38      6.89 o 
  -2   8  12        8.33       16.52      7.90 o 
  -1   8  12       53.46       43.26     11.33 o 
   0   8  12       99.31      127.29     10.45 o 
   1   8  12      704.64      770.20     20.62 o 
   2   8  12      332.99      386.62     14.52 o 
   3   8  12      149.18      188.94     14.35 o 
  -6   9  12      650.90      645.13     44.59 o 
  -5   9  12       94.94       86.80      9.35 o 
  -4   9  12      551.35      537.10     18.94 o 
  -3   9  12      252.71      246.62     19.98 o 
  -2   9  12       63.68       54.04      7.31 o 
  -1   9  12     1583.89     1593.08     40.80 o 
   0   9  12     2534.56     2835.27    245.21 o 
   1   9  12      124.79      148.53     28.53 o 
   2   9  12       20.29       40.34     10.05 o 
  -6  10  12      680.41      584.18     13.06 o 
  -5  10  12     1102.29     1068.27     18.09 o 
  -4  10  12     2515.99     2266.56     43.36 o 
  -3  10  12      351.75      305.83     15.07 o 
  -2  10  12     3382.94     3203.19    254.57 o 
  -1  10  12     3690.73     3585.73     55.10 o 
   0  10  12        9.10        7.36      6.60 o 
   1  10  12     4670.74     4994.49    993.88 o 
  -5  11  12       61.19       75.02     11.18 o 
  -4  11  12     1227.03     1191.18     21.77 o 
  -3  11  12     2696.34     2448.59    366.77 o 
  -2  11  12      423.93      366.83     33.22 o 
  -1  11  12      860.47     1043.13    226.87 o 
   0  11  12     1660.40     1712.39    475.37 o 
  -9   1  13       23.84       34.39      6.49 o 
  -8   1  13      522.67      508.28     28.06 o 
  -7   1  13       35.65       60.41     14.04 o 
  -6   1  13      255.89      252.82     14.19 o 
  -5   1  13     2059.07     2041.28     55.52 o 
  -4   1  13      689.37      789.16     35.11 o 
  -3   1  13     1103.31     1049.13     22.75 o 
  -2   1  13      731.83      719.29     15.70 o 
  -1   1  13        5.91       22.50      6.94 o 
   0   1  13     2960.60     3141.28     93.94 o 
   1   1  13     1226.36    18125.86  15400.31 o 
   2   1  13      218.84      220.48     11.59 o 
   3   1  13      436.74      408.67     35.67 o 
   4   1  13       45.63       61.86     10.65 o 
  -9   2  13      843.58      736.31     26.23 o 
  -8   2  13        9.66       27.58      7.07 o 
  -7   2  13     2764.91     2815.74    253.33 o 
  -6   2  13     2130.27     2109.06     32.75 o 
  -5   2  13      278.82      249.32     13.52 o 
  -4   2  13     5398.76     5638.14    188.02 o 
  -3   2  13     1151.27     1091.52     25.14 o 
  -2   2  13     2733.91     2686.59     34.43 o 
  -1   2  13     2279.29     2324.68     94.71 o 
   0   2  13      843.32      864.49     21.74 o 
   1   2  13     2433.48     2344.07    205.78 o 
   2   2  13     4224.68     4116.72     73.70 o 
   3   2  13      151.86      167.28      8.13 o 
   4   2  13     2691.13     2945.82     60.55 o 
  -9   3  13     1254.05     1212.23     29.35 o 
  -8   3  13     4372.07     4613.14     86.56 o 
  -7   3  13     1298.59     1387.07     40.65 o 
  -6   3  13     1147.13     1027.01     67.56 o 
  -5   3  13     4102.68     4298.46    138.29 o 
  -4   3  13       34.83       36.83      7.32 o 
  -3   3  13     2941.47     2963.46    119.58 o 
  -2   3  13     4547.78     4448.89     54.29 o 
  -1   3  13      348.51      370.84     10.51 o 
   0   3  13     4224.88     4293.31     63.56 o 
   1   3  13      393.71      374.29     18.15 o 
   2   3  13     1300.65     1327.47     30.23 o 
   3   3  13     4640.50     4519.69     89.81 o 
   4   3  13      586.54      602.55     18.26 o 
  -9   4  13     1002.45      936.76    112.31 o 
  -8   4  13       21.96       21.48      8.04 o 
  -7   4  13      362.37      293.93     15.77 o 
  -6   4  13      533.12      510.44     40.55 o 
  -5   4  13       40.15       42.21     10.67 o 
  -4   4  13      219.94      266.31     15.61 o 
  -3   4  13     1836.74     1687.18     94.32 o 
  -2   4  13      289.48      264.97     16.40 o 
  -1   4  13     1161.02     1196.13     19.72 o 
   0   4  13      174.95      206.83     10.34 o 
   1   4  13     1737.88     1741.68     23.41 o 
   2   4  13     3068.90     3119.71     27.79 o 
   3   4  13      295.74      283.93     10.36 o 
  -8   5  13      406.90      449.25     15.08 o 
  -7   5  13      791.09      775.06     21.20 o 
  -6   5  13        1.64       17.68      9.07 o 
  -5   5  13        5.60       14.43      6.55 o 
  -4   5  13      211.86      148.48     18.42 o 
  -3   5  13      993.77      966.75     29.69 o 
  -2   5  13        7.52       20.66      7.64 o 
  -1   5  13     1065.68     1227.76     90.98 o 
   0   5  13      490.97      493.43     28.80 o 
   1   5  13      226.71      263.21      9.06 o 
   2   5  13     2405.97     2452.96     62.62 o 
   3   5  13      674.62      681.36     21.88 o 
  -8   6  13       72.05       89.58     31.79 o 
  -7   6  13     1754.49     2184.89    194.91 o 
  -6   6  13     1845.80     1816.72    101.41 o 
  -5   6  13      792.44      776.39     15.77 o 
  -4   6  13     2582.34     2651.58     30.12 o 
  -3   6  13     2310.67     2194.14     46.85 o 
  -2   6  13      521.40      542.35     27.81 o 
  -1   6  13     1617.88     1785.72     96.56 o 
   0   6  13      164.74      175.71      8.84 o 
   1   6  13      318.90      370.57     14.49 o 
   2   6  13      609.84      657.25     23.81 o 
   3   6  13        4.27       14.77      9.42 o 
  -7   7  13      546.98      459.27     47.39 o 
  -6   7  13       81.92       85.61     26.47 o 
  -5   7  13      773.73      745.65     17.95 o 
  -4   7  13       23.19       29.30      5.83 o 
  -3   7  13     1780.10     1715.03     23.60 o 
  -2   7  13     7350.32     6394.43     59.63 o 
  -1   7  13     1174.69     1148.28     35.04 o 
   0   7  13      341.32      358.11     14.34 o 
   1   7  13     1483.22     1456.54     98.96 o 
   2   7  13      259.78      271.72     16.31 o 
  -7   8  13     3495.06     3317.69     43.99 o 
  -6   8  13     1681.41     1608.86     36.55 o 
  -5   8  13      908.69      785.76     16.99 o 
  -4   8  13     6910.17     6546.64    229.16 o 
  -3   8  13     2076.33     1764.23     48.69 o 
  -2   8  13     2174.62     1749.05     83.69 o 
  -1   8  13     6128.39     6430.54     75.58 o 
   0   8  13      146.74      176.93     10.61 o 
   1   8  13     4335.91     4740.02    315.38 o 
   2   8  13     3534.56     4317.98     48.76 o 
  -5   9  13     1275.72     1140.86     69.29 o 
  -4   9  13      299.19      187.16     12.16 o 
  -3   9  13      994.93      769.35     20.36 o 
  -2   9  13      471.77      334.29     28.81 o 
  -1   9  13       12.45       14.58      6.86 o 
   0   9  13      769.95      858.37    116.83 o 
   1   9  13     2182.57     2061.41     36.54 o 
  -4  10  13      479.03      405.62     20.17 o 
  -3  10  13       16.19       13.03     11.19 o 
  -2  10  13      542.33      406.08     19.25 o 
  -1  10  13      327.18      403.67     81.42 o 
  -9   0  14     2693.78     3561.12     48.91 o 
  -8   0  14     1593.42     1767.94    152.65 o 
  -7   0  14     1039.95     1188.10    124.64 o 
  -6   0  14     3176.08     3377.67     86.12 o 
  -5   0  14      380.49      396.33     17.57 o 
  -4   0  14     5374.02     4973.78   1117.18 o 
  -3   0  14     6090.93     6158.38     70.03 o 
  -2   0  14        3.44       17.67     11.44 o 
  -1   0  14    10292.45    10942.16     94.25 o 
   0   0  14     1172.69     1248.25     34.12 o 
   1   0  14     1604.49     1599.52     34.78 o 
   2   0  14    12957.91    12892.66     90.34 o 
   3   0  14     3284.73     3518.50     42.52 o 
  -9   1  14      258.64      381.75     19.22 o 
  -8   1  14     1393.85     1360.48     72.71 o 
  -7   1  14      855.76      831.84     19.16 o 
  -6   1  14      400.74      473.17     13.94 o 
  -5   1  14     2262.39     2441.29     33.57 o 
  -4   1  14       74.57       78.91      8.38 o 
  -3   1  14     2372.59     2490.99     32.04 o 
  -2   1  14     3332.45     3542.42     46.70 o 
  -1   1  14      511.09      533.03     16.61 o 
   0   1  14      445.24      522.83     29.20 o 
   1   1  14     2908.79     2800.26     31.88 o 
   2   1  14      380.03      357.74     12.29 o 
   3   1  14      776.32      760.37     20.56 o 
  -8   2  14       15.49       41.60      8.79 o 
  -7   2  14      220.10      212.85     17.17 o 
  -6   2  14      644.24      700.32     40.53 o 
  -5   2  14      186.41      155.17      9.44 o 
  -4   2  14      857.53      789.01     31.48 o 
  -3   2  14     1942.21     1925.51     27.63 o 
  -2   2  14      328.90      332.30     27.49 o 
  -1   2  14     1705.05     1812.35    120.95 o 
   0   2  14     3333.91     3438.39    347.88 o 
   1   2  14      104.03      110.19      8.00 o 
   2   2  14     1056.98     1043.92     57.83 o 
   3   2  14      910.50      981.47     33.12 o 
  -8   3  14      157.59      192.65     30.26 o 
  -7   3  14      835.82      839.95     38.99 o 
  -6   3  14      207.11      189.96     15.98 o 
  -5   3  14       63.42       89.25      7.78 o 
  -4   3  14       92.49       97.42     10.75 o 
  -3   3  14        1.24       26.48      7.19 o 
  -2   3  14     1816.30     1729.78    116.89 o 
  -1   3  14      594.88      612.68     23.86 o 
   0   3  14       13.54       25.80      6.39 o 
   1   3  14       73.66       72.13     15.48 o 
   2   3  14        4.01       13.77      5.65 o 
  -8   4  14       16.07       31.15     10.95 o 
  -7   4  14     1018.93     1124.22     22.95 o 
  -6   4  14     1672.27     1833.08     39.73 o 
  -5   4  14       29.07       35.53      9.34 o 
  -4   4  14     2553.29     2611.62     96.61 o 
  -3   4  14     1978.79     1678.94     30.15 o 
  -2   4  14       10.53        5.04      6.42 o 
  -1   4  14      705.94      794.47     36.87 o 
   0   4  14     1190.81     1310.16     23.93 o 
   1   4  14      179.84      177.06      7.55 o 
   2   4  14     1890.45     1875.52     30.32 o 
  -8   5  14     1776.47     1948.75     34.57 o 
  -7   5  14     1950.82     2008.73     52.85 o 
  -6   5  14      207.25      200.99     48.65 o 
  -5   5  14     2938.60     2951.15     71.24 o 
  -4   5  14     1971.95     1920.58    107.89 o 
  -3   5  14      828.44      644.36     66.09 o 
  -2   5  14     3929.11     4535.92     54.86 o 
  -1   5  14      955.00     1073.18     46.83 o 
   0   5  14     1138.96     1043.56     27.82 o 
   1   5  14     3713.42     3878.83    125.03 o 
  -7   6  14      930.45      983.31     34.98 o 
  -6   6  14     3044.03     2955.55    165.42 o 
  -5   6  14      207.85      167.66     20.07 o 
  -4   6  14     3044.27     2958.38    164.56 o 
  -3   6  14     1083.03      889.43     25.65 o 
  -2   6  14     1762.47     2098.88     57.85 o 
  -1   6  14     2381.91     2725.79     78.85 o 
   0   6  14     1901.74     1942.95     85.01 o 
   1   6  14      287.89      289.84     15.59 o 
  -7   7  14      132.80      117.56     12.76 o 
  -6   7  14      220.29      223.49     17.75 o 
  -5   7  14     1194.58      932.40     31.66 o 
  -4   7  14       14.02       16.32      7.59 o 
  -3   7  14       33.33       32.45      7.68 o 
  -2   7  14     1166.55      842.96    140.14 o 
  -1   7  14        4.05       18.07      9.88 o 
   0   7  14     1006.47     1136.20     26.71 o 
   1   7  14     1248.45     1468.26     28.58 o 
  -6   8  14       66.49       63.30     12.17 o 
  -5   8  14      196.44      156.63     15.40 o 
  -4   8  14        8.61        7.46     13.21 o 
  -3   8  14       76.36       28.55      9.65 o 
  -2   8  14       97.82      101.26      8.71 o 
  -1   8  14       15.79       20.73     12.19 o 
  -3   9  14      129.07       72.48     11.95 o 
  -2   9  14      949.72      968.33    317.40 o 
  -1   9  14      490.69      325.79     15.96 o 
  -8   1  15      661.66      707.48     15.13 o 
  -7   1  15      699.51      688.64     52.93 o 
  -6   1  15       52.03       55.41     12.56 o 
  -5   1  15      438.91      412.01     74.06 o 
  -4   1  15      605.33      632.82     15.97 o 
  -3   1  15      129.49      150.10     10.35 o 
  -2   1  15     1430.24     1646.67     24.72 o 
  -1   1  15     1096.10     1134.57     20.91 o 
   0   1  15       93.79       83.69     10.95 o 
   1   1  15     1521.49     1553.46     23.04 o 
   2   1  15      184.93      209.89     11.60 o 
  -8   2  15     1223.47     1208.55     24.11 o 
  -7   2  15     1182.16     1131.68     19.94 o 
  -6   2  15     4508.25     4727.94    217.70 o 
  -5   2  15     2220.38     2181.96     25.90 o 
  -4   2  15     1279.59     1350.32     21.25 o 
  -3   2  15     4039.03     4331.92    129.63 o 
  -2   2  15       30.44       41.75      7.35 o 
  -1   2  15     2444.08     2649.68    158.08 o 
   0   2  15     4828.59     4832.23    170.12 o 
   1   2  15       84.34       68.81      8.25 o 
  -7   3  15     2749.75     2921.65     81.73 o 
  -6   3  15      214.76       99.57     19.68 o 
  -5   3  15     2291.52     2318.09    194.87 o 
  -4   3  15     3607.69     3801.70    168.56 o 
  -3   3  15      412.98      391.97     30.11 o 
  -2   3  15     4884.76     5030.87    239.86 o 
  -1   3  15     6143.36    14641.62   5776.63 o 
   0   3  15       32.40       28.01     11.73 o 
   1   3  15     3345.44     3524.52     40.56 o 
  -7   4  15      354.96      375.55     20.62 o 
  -6   4  15     3420.02     3329.15    165.44 o 
  -5   4  15       27.97       21.60      8.05 o 
  -4   4  15     2171.73     2063.00    479.42 o 
  -3   4  15     3719.46     4236.31     53.22 o 
  -2   4  15     1298.69     1053.82     49.82 o 
  -1   4  15      512.70      529.51    109.34 o 
   0   4  15      781.71      679.76     51.13 o 
  -7   5  15      126.45      102.34     13.90 o 
  -6   5  15        9.07        3.45     10.04 o 
  -5   5  15      129.16      114.30     13.08 o 
  -4   5  15      659.79      578.18    134.18 o 
  -3   5  15      481.27      413.55     93.39 o 
  -2   5  15       11.24       18.13     10.35 o 
   0   5  15      561.97      523.71     15.81 o 
  -5   6  15        8.64       18.50      8.16 o 
  -4   6  15       35.40       -2.27     16.92 o 
  -3   6  15       22.04       14.90     18.99 o 
  -2   6  15       13.63       37.07     12.94 o 
  -1   6  15      261.83      193.66     14.91 o 
  -4   7  15      405.28      325.43     20.45 o 
  -3   7  15      103.14       72.21     14.22 o 
  -1   7  15      433.83      304.98     16.19 o 
  -6   0  16     2258.21     1840.99    953.40 o 
  -5   0  16     1492.79     1722.62     30.97 o 
  -4   0  16      177.34      207.39     13.02 o 
  -3   0  16     1826.57     2167.57     34.64 o 
  -2   0  16     1168.50     1373.29     28.62 o 
   0   0  16      939.54      977.68     21.13 o 
  -6   1  16     1686.85     1879.06     29.84 o 
  -5   1  16      347.31      404.98     17.52 o 
  -4   1  16     3707.25     4390.83     33.80 o 
  -3   1  16     1158.21     1348.38     19.45 o 
  -2   1  16     1977.05     2196.92     24.48 o 
  -1   1  16     1790.19     1752.93     63.74 o 
   0   1  16      158.57      186.54     10.33 o 
  -6   2  16      143.19       57.03     15.45 o 
  -5   2  16      168.19      167.49     15.19 o 
  -4   2  16        0.23       12.48      5.25 o 
  -3   2  16       21.88       19.68      9.02 o 
  -2   2  16       60.09       92.25     16.71 o 
  -1   2  16        9.72       11.30      4.89 o 
   0   2  16       16.94       20.69     10.26 o 
  -6   3  16        0.41       23.98      8.00 o 
  -5   3  16      176.99      201.25     51.02 o 
  -4   3  16       37.52       48.44      9.39 o 
  -3   3  16        3.04        9.29      5.25 o 
  -2   3  16       10.97        9.82      6.82 o 
  -1   3  16       14.99       24.60      4.98 o 
  -5   4  16      939.40      983.50     22.35 o 
  -4   4  16       73.46       86.43     10.51 o 
  -3   4  16     1867.84     2140.80     32.90 o 
  -1   4  16      592.49      651.52     16.24 o 
  -4   5  16     2341.75     2632.59     33.35 o 
  -3   5  16      109.21      112.64     10.50 o 
  -3   1  17       50.54       72.79      8.44 o 
                                                 
